# Supplementary material for: Insights into unique anatomical structures of the ascidian Halocynthia papillosa obtained by multimodal imaging
Source: Commun Biol. 2026 Apr 22;9:557. doi: 10.1038/s42003-026-10102-5 (PMC13099978; doi:10.1038/s42003-026-10102-5)
Supplement: Supplementary file 2 — Supplementary Data 1 [file 42003_2026_10102_MOESM2_ESM.xlsx]

## Sheet: Information
Meta data	Sampling_Point	Condition
User: tilbottner	Oral siphon	relaxed
Spectrometer: FLMS05961	Aboral siphon	contracted
Trigger mode: 0	Body center red side
Integration Time (sec): 1,000000E-3	Body center light side
Scans to average: 20
Electric dark correction enabled: true
Nonlinearity correction enabled: true
Boxcar width: 3
XAxis mode: Wavelengths
Number of Pixels in Spectrum: 2048
>>>>>Begin Spectral Data<<<<<
Data sheets
Spectral measurements: data used in the analysis
d47: data that was excluded from the analysis

## Sheet: Spectral measurements
Animal_ID	Sampling_Point	Condition	Wavelength [nm]	Intensity
d21	Oral siphon	contracted	400.043	688.802
d21	Oral siphon	contracted	400.402	688.802
d21	Oral siphon	contracted	400.762	706.888
d21	Oral siphon	contracted	401.121	750.791
d21	Oral siphon	contracted	401.48	681.05
d21	Oral siphon	contracted	401.839	665.541
d21	Oral siphon	contracted	402.198	701.721
d21	Oral siphon	contracted	402.558	779.182
d21	Oral siphon	contracted	402.917	722.387
d21	Oral siphon	contracted	403.276	631.927
d21	Oral siphon	contracted	403.635	634.513
d21	Oral siphon	contracted	403.994	693.97
d21	Oral siphon	contracted	404.353	758.535
d21	Oral siphon	contracted	404.712	673.296
d21	Oral siphon	contracted	405.07	704.305
d21	Oral siphon	contracted	405.429	722.387
d21	Oral siphon	contracted	405.788	709.472
d21	Oral siphon	contracted	406.147	810.14
d21	Oral siphon	contracted	406.505	719.804
d21	Oral siphon	contracted	406.864	699.138
d21	Oral siphon	contracted	407.223	600.883
d21	Oral siphon	contracted	407.581	737.881
d21	Oral siphon	contracted	407.94	732.717
d21	Oral siphon	contracted	408.298	686.218
d21	Oral siphon	contracted	408.657	608.645
d21	Oral siphon	contracted	409.015	652.615
d21	Oral siphon	contracted	409.374	748.209
d21	Oral siphon	contracted	409.732	766.278
d21	Oral siphon	contracted	410.091	696.554
d21	Oral siphon	contracted	410.449	709.472
d21	Oral siphon	contracted	410.807	647.443
d21	Oral siphon	contracted	411.165	618.994
d21	Oral siphon	contracted	411.523	693.97
d21	Oral siphon	contracted	411.882	835.928
d21	Oral siphon	contracted	412.24	758.535
d21	Oral siphon	contracted	412.598	634.513
d21	Oral siphon	contracted	412.956	755.954
d21	Oral siphon	contracted	413.314	719.804
d21	Oral siphon	contracted	413.672	637.1
d21	Oral siphon	contracted	414.03	582.766
d21	Oral siphon	contracted	414.388	706.888
d21	Oral siphon	contracted	414.745	776.601
d21	Oral siphon	contracted	415.103	686.218
d21	Oral siphon	contracted	415.461	712.055
d21	Oral siphon	contracted	415.819	644.858
d21	Oral siphon	contracted	416.176	696.554
d21	Oral siphon	contracted	416.534	637.1
d21	Oral siphon	contracted	416.892	732.717
d21	Oral siphon	contracted	417.249	693.97
d21	Oral siphon	contracted	417.607	722.387
d21	Oral siphon	contracted	417.964	644.858
d21	Oral siphon	contracted	418.322	732.717
d21	Oral siphon	contracted	418.679	709.472
d21	Oral siphon	contracted	419.036	740.463
d21	Oral siphon	contracted	419.394	802.402
d21	Oral siphon	contracted	419.751	748.209
d21	Oral siphon	contracted	420.108	647.443
d21	Oral siphon	contracted	420.466	717.221
d21	Oral siphon	contracted	420.823	722.387
d21	Oral siphon	contracted	421.18	784.343
d21	Oral siphon	contracted	421.537	774.021
d21	Oral siphon	contracted	421.894	799.823
d21	Oral siphon	contracted	422.251	743.045
d21	Oral siphon	contracted	422.608	750.791
d21	Oral siphon	contracted	422.965	776.601
d21	Oral siphon	contracted	423.322	709.472
d21	Oral siphon	contracted	423.679	686.218
d21	Oral siphon	contracted	424.036	766.278
d21	Oral siphon	contracted	424.393	830.771
d21	Oral siphon	contracted	424.749	750.791
d21	Oral siphon	contracted	425.106	799.823
d21	Oral siphon	contracted	425.463	737.881
d21	Oral siphon	contracted	425.819	699.138
d21	Oral siphon	contracted	426.176	732.717
d21	Oral siphon	contracted	426.532	686.218
d21	Oral siphon	contracted	426.889	722.387
d21	Oral siphon	contracted	427.245	624.167
d21	Oral siphon	contracted	427.602	712.055
d21	Oral siphon	contracted	427.958	848.818
d21	Oral siphon	contracted	428.315	691.386
d21	Oral siphon	contracted	428.671	678.465
d21	Oral siphon	contracted	429.027	748.209
d21	Oral siphon	contracted	429.384	750.791
d21	Oral siphon	contracted	429.74	709.472
d21	Oral siphon	contracted	430.096	828.193
d21	Oral siphon	contracted	430.452	706.888
d21	Oral siphon	contracted	430.808	737.881
d21	Oral siphon	contracted	431.164	820.457
d21	Oral siphon	contracted	431.52	743.045
d21	Oral siphon	contracted	431.876	704.305
d21	Oral siphon	contracted	432.232	804.982
d21	Oral siphon	contracted	432.588	691.386
d21	Oral siphon	contracted	432.944	686.218
d21	Oral siphon	contracted	433.3	704.305
d21	Oral siphon	contracted	433.656	735.299
d21	Oral siphon	contracted	434.011	771.44
d21	Oral siphon	contracted	434.367	724.969
d21	Oral siphon	contracted	434.723	820.457
d21	Oral siphon	contracted	435.078	823.035
d21	Oral siphon	contracted	435.434	740.463
d21	Oral siphon	contracted	435.789	774.021
d21	Oral siphon	contracted	436.145	781.762
d21	Oral siphon	contracted	436.5	799.823
d21	Oral siphon	contracted	436.856	737.881
d21	Oral siphon	contracted	437.211	727.552
d21	Oral siphon	contracted	437.567	786.923
d21	Oral siphon	contracted	437.922	696.554
d21	Oral siphon	contracted	438.277	784.343
d21	Oral siphon	contracted	438.632	784.343
d21	Oral siphon	contracted	438.988	706.888
d21	Oral siphon	contracted	439.343	657.786
d21	Oral siphon	contracted	439.698	779.182
d21	Oral siphon	contracted	440.053	781.762
d21	Oral siphon	contracted	440.408	766.278
d21	Oral siphon	contracted	440.763	768.859
d21	Oral siphon	contracted	441.118	784.343
d21	Oral siphon	contracted	441.473	825.614
d21	Oral siphon	contracted	441.828	794.663
d21	Oral siphon	contracted	442.183	673.296
d21	Oral siphon	contracted	442.537	748.209
d21	Oral siphon	contracted	442.892	797.243
d21	Oral siphon	contracted	443.247	781.762
d21	Oral siphon	contracted	443.602	709.472
d21	Oral siphon	contracted	443.956	786.923
d21	Oral siphon	contracted	444.311	784.343
d21	Oral siphon	contracted	444.665	740.463
d21	Oral siphon	contracted	445.02	804.982
d21	Oral siphon	contracted	445.374	799.823
d21	Oral siphon	contracted	445.729	776.601
d21	Oral siphon	contracted	446.083	812.72
d21	Oral siphon	contracted	446.438	866.86
d21	Oral siphon	contracted	446.792	807.561
d21	Oral siphon	contracted	447.146	820.457
d21	Oral siphon	contracted	447.5	730.134
d21	Oral siphon	contracted	447.855	774.021
d21	Oral siphon	contracted	448.209	884.896
d21	Oral siphon	contracted	448.563	745.627
d21	Oral siphon	contracted	448.917	758.535
d21	Oral siphon	contracted	449.271	794.663
d21	Oral siphon	contracted	449.625	781.762
d21	Oral siphon	contracted	449.979	691.386
d21	Oral siphon	contracted	450.333	699.138
d21	Oral siphon	contracted	450.687	794.663
d21	Oral siphon	contracted	451.041	730.134
d21	Oral siphon	contracted	451.394	866.86
d21	Oral siphon	contracted	451.748	817.878
d21	Oral siphon	contracted	452.102	686.218
d21	Oral siphon	contracted	452.455	755.954
d21	Oral siphon	contracted	452.809	701.721
d21	Oral siphon	contracted	453.163	678.465
d21	Oral siphon	contracted	453.516	730.134
d21	Oral siphon	contracted	453.87	779.182
d21	Oral siphon	contracted	454.223	812.72
d21	Oral siphon	contracted	454.577	786.923
d21	Oral siphon	contracted	454.93	753.372
d21	Oral siphon	contracted	455.283	841.084
d21	Oral siphon	contracted	455.637	763.697
d21	Oral siphon	contracted	455.99	732.717
d21	Oral siphon	contracted	456.343	833.35
d21	Oral siphon	contracted	456.696	853.973
d21	Oral siphon	contracted	457.05	902.928
d21	Oral siphon	contracted	457.403	823.035
d21	Oral siphon	contracted	457.756	771.44
d21	Oral siphon	contracted	458.109	851.396
d21	Oral siphon	contracted	458.462	841.084
d21	Oral siphon	contracted	458.815	820.457
d21	Oral siphon	contracted	459.168	851.396
d21	Oral siphon	contracted	459.521	825.614
d21	Oral siphon	contracted	459.873	763.697
d21	Oral siphon	contracted	460.226	753.372
d21	Oral siphon	contracted	460.579	763.697
d21	Oral siphon	contracted	460.932	887.473
d21	Oral siphon	contracted	461.284	874.59
d21	Oral siphon	contracted	461.637	761.116
d21	Oral siphon	contracted	461.99	786.923
d21	Oral siphon	contracted	462.342	853.973
d21	Oral siphon	contracted	462.695	853.973
d21	Oral siphon	contracted	463.047	722.387
d21	Oral siphon	contracted	463.399	794.663
d21	Oral siphon	contracted	463.752	735.299
d21	Oral siphon	contracted	464.104	815.299
d21	Oral siphon	contracted	464.457	789.503
d21	Oral siphon	contracted	464.809	771.44
d21	Oral siphon	contracted	465.161	817.878
d21	Oral siphon	contracted	465.513	848.818
d21	Oral siphon	contracted	465.865	838.506
d21	Oral siphon	contracted	466.217	825.614
d21	Oral siphon	contracted	466.569	815.299
d21	Oral siphon	contracted	466.921	838.506
d21	Oral siphon	contracted	467.273	823.035
d21	Oral siphon	contracted	467.625	895.201
d21	Oral siphon	contracted	467.977	843.662
d21	Oral siphon	contracted	468.329	817.878
d21	Oral siphon	contracted	468.681	879.743
d21	Oral siphon	contracted	469.033	923.53
d21	Oral siphon	contracted	469.384	851.396
d21	Oral siphon	contracted	469.736	908.079
d21	Oral siphon	contracted	470.088	910.655
d21	Oral siphon	contracted	470.439	941.552
d21	Oral siphon	contracted	470.791	877.167
d21	Oral siphon	contracted	471.142	902.928
d21	Oral siphon	contracted	471.494	926.105
d21	Oral siphon	contracted	471.845	786.923
d21	Oral siphon	contracted	472.197	895.201
d21	Oral siphon	contracted	472.548	905.504
d21	Oral siphon	contracted	472.899	835.928
d21	Oral siphon	contracted	473.251	902.928
d21	Oral siphon	contracted	473.602	1049.58
d21	Oral siphon	contracted	473.953	959.568
d21	Oral siphon	contracted	474.304	918.38
d21	Oral siphon	contracted	474.655	951.847
d21	Oral siphon	contracted	475.006	954.421
d21	Oral siphon	contracted	475.358	975.007
d21	Oral siphon	contracted	475.708	926.105
d21	Oral siphon	contracted	476.059	946.7
d21	Oral siphon	contracted	476.41	977.58
d21	Oral siphon	contracted	476.761	969.861
d21	Oral siphon	contracted	477.112	1005.87
d21	Oral siphon	contracted	477.463	918.38
d21	Oral siphon	contracted	477.814	995.587
d21	Oral siphon	contracted	478.164	1016.16
d21	Oral siphon	contracted	478.515	931.254
d21	Oral siphon	contracted	478.865	995.587
d21	Oral siphon	contracted	479.216	946.7
d21	Oral siphon	contracted	479.567	1031.59
d21	Oral siphon	contracted	479.917	1093.26
d21	Oral siphon	contracted	480.268	1044.44
d21	Oral siphon	contracted	480.618	1031.59
d21	Oral siphon	contracted	480.968	1031.59
d21	Oral siphon	contracted	481.319	1065
d21	Oral siphon	contracted	481.669	1065
d21	Oral siphon	contracted	482.019	1008.45
d21	Oral siphon	contracted	482.369	1193.35
d21	Oral siphon	contracted	482.719	1059.86
d21	Oral siphon	contracted	483.07	1111.23
d21	Oral siphon	contracted	483.42	1100.96
d21	Oral siphon	contracted	483.77	1165.14
d21	Oral siphon	contracted	484.12	1165.14
d21	Oral siphon	contracted	484.47	1036.73
d21	Oral siphon	contracted	484.82	1072.71
d21	Oral siphon	contracted	485.169	1026.45
d21	Oral siphon	contracted	485.519	1172.83
d21	Oral siphon	contracted	485.869	1126.64
d21	Oral siphon	contracted	486.219	1206.18
d21	Oral siphon	contracted	486.568	1219
d21	Oral siphon	contracted	486.918	1247.19
d21	Oral siphon	contracted	487.268	1195.92
d21	Oral siphon	contracted	487.617	1224.12
d21	Oral siphon	contracted	487.967	1142.04
d21	Oral siphon	contracted	488.316	1208.74
d21	Oral siphon	contracted	488.666	1136.91
d21	Oral siphon	contracted	489.015	1188.22
d21	Oral siphon	contracted	489.364	1247.19
d21	Oral siphon	contracted	489.714	1303.55
d21	Oral siphon	contracted	490.063	1306.11
d21	Oral siphon	contracted	490.412	1347.07
d21	Oral siphon	contracted	490.761	1270.25
d21	Oral siphon	contracted	491.111	1229.25
d21	Oral siphon	contracted	491.46	1283.06
d21	Oral siphon	contracted	491.809	1313.79
d21	Oral siphon	contracted	492.158	1206.18
d21	Oral siphon	contracted	492.507	1260
d21	Oral siphon	contracted	492.856	1234.38
d21	Oral siphon	contracted	493.205	1411.02
d21	Oral siphon	contracted	493.553	1288.18
d21	Oral siphon	contracted	493.902	1326.59
d21	Oral siphon	contracted	494.251	1367.54
d21	Oral siphon	contracted	494.6	1308.67
d21	Oral siphon	contracted	494.948	1352.19
d21	Oral siphon	contracted	495.297	1326.59
d21	Oral siphon	contracted	495.646	1405.91
d21	Oral siphon	contracted	495.994	1298.43
d21	Oral siphon	contracted	496.343	1357.31
d21	Oral siphon	contracted	496.691	1357.31
d21	Oral siphon	contracted	497.04	1277.94
d21	Oral siphon	contracted	497.388	1354.75
d21	Oral siphon	contracted	497.736	1254.88
d21	Oral siphon	contracted	498.085	1211.3
d21	Oral siphon	contracted	498.433	1375.22
d21	Oral siphon	contracted	498.781	1418.69
d21	Oral siphon	contracted	499.129	1462.14
d21	Oral siphon	contracted	499.477	1364.98
d21	Oral siphon	contracted	499.825	1400.79
d21	Oral siphon	contracted	500.174	1334.27
d21	Oral siphon	contracted	500.522	1349.63
d21	Oral siphon	contracted	500.869	1444.25
d21	Oral siphon	contracted	501.217	1359.86
d21	Oral siphon	contracted	501.565	1434.03
d21	Oral siphon	contracted	501.913	1436.59
d21	Oral siphon	contracted	502.261	1464.7
d21	Oral siphon	contracted	502.609	1428.92
d21	Oral siphon	contracted	502.956	1495.35
d21	Oral siphon	contracted	503.304	1398.24
d21	Oral siphon	contracted	503.652	1564.28
d21	Oral siphon	contracted	503.999	1393.12
d21	Oral siphon	contracted	504.347	1359.86
d21	Oral siphon	contracted	504.694	1495.35
d21	Oral siphon	contracted	505.042	1492.8
d21	Oral siphon	contracted	505.389	1474.92
d21	Oral siphon	contracted	505.736	1490.24
d21	Oral siphon	contracted	506.084	1485.14
d21	Oral siphon	contracted	506.431	1464.7
d21	Oral siphon	contracted	506.778	1469.81
d21	Oral siphon	contracted	507.125	1444.25
d21	Oral siphon	contracted	507.473	1477.47
d21	Oral siphon	contracted	507.82	1428.92
d21	Oral siphon	contracted	508.167	1500.46
d21	Oral siphon	contracted	508.514	1503.01
d21	Oral siphon	contracted	508.861	1561.73
d21	Oral siphon	contracted	509.208	1431.47
d21	Oral siphon	contracted	509.554	1630.59
d21	Oral siphon	contracted	509.901	1533.65
d21	Oral siphon	contracted	510.248	1490.24
d21	Oral siphon	contracted	510.595	1487.69
d21	Oral siphon	contracted	510.942	1643.34
d21	Oral siphon	contracted	511.288	1589.79
d21	Oral siphon	contracted	511.635	1587.24
d21	Oral siphon	contracted	511.981	1599.99
d21	Oral siphon	contracted	512.328	1615.29
d21	Oral siphon	contracted	512.674	1564.28
d21	Oral siphon	contracted	513.021	1707.04
d21	Oral siphon	contracted	513.367	1582.14
d21	Oral siphon	contracted	513.714	1686.66
d21	Oral siphon	contracted	514.06	1699.39
d21	Oral siphon	contracted	514.406	1607.64
d21	Oral siphon	contracted	514.753	1638.24
d21	Oral siphon	contracted	515.099	1691.75
d21	Oral siphon	contracted	515.445	1638.24
d21	Oral siphon	contracted	515.791	1694.3
d21	Oral siphon	contracted	516.137	1694.3
d21	Oral siphon	contracted	516.483	1658.63
d21	Oral siphon	contracted	516.829	1732.5
d21	Oral siphon	contracted	517.175	1663.73
d21	Oral siphon	contracted	517.521	1630.59
d21	Oral siphon	contracted	517.867	1650.98
d21	Oral siphon	contracted	518.212	1750.32
d21	Oral siphon	contracted	518.558	1773.23
d21	Oral siphon	contracted	518.904	1819.02
d21	Oral siphon	contracted	519.25	1691.75
d21	Oral siphon	contracted	519.595	1717.22
d21	Oral siphon	contracted	519.941	1796.12
d21	Oral siphon	contracted	520.286	1717.22
d21	Oral siphon	contracted	520.632	1694.3
d21	Oral siphon	contracted	520.977	1824.1
d21	Oral siphon	contracted	521.323	1719.77
d21	Oral siphon	contracted	521.668	1788.49
d21	Oral siphon	contracted	522.013	1958.77
d21	Oral siphon	contracted	522.359	1808.84
d21	Oral siphon	contracted	522.704	1763.05
d21	Oral siphon	contracted	523.049	1821.56
d21	Oral siphon	contracted	523.394	1796.12
d21	Oral siphon	contracted	523.739	1849.53
d21	Oral siphon	contracted	524.084	1872.4
d21	Oral siphon	contracted	524.429	1829.19
d21	Oral siphon	contracted	524.774	1902.9
d21	Oral siphon	contracted	525.119	1895.27
d21	Oral siphon	contracted	525.464	1872.4
d21	Oral siphon	contracted	525.809	1867.32
d21	Oral siphon	contracted	526.154	2004.45
d21	Oral siphon	contracted	526.499	1918.14
d21	Oral siphon	contracted	526.843	1996.84
d21	Oral siphon	contracted	527.188	1907.98
d21	Oral siphon	contracted	527.533	1956.23
d21	Oral siphon	contracted	527.877	1907.98
d21	Oral siphon	contracted	528.222	1925.76
d21	Oral siphon	contracted	528.566	1849.53
d21	Oral siphon	contracted	528.911	2001.91
d21	Oral siphon	contracted	529.255	2047.57
d21	Oral siphon	contracted	529.599	1890.19
d21	Oral siphon	contracted	529.944	2012.06
d21	Oral siphon	contracted	530.288	1958.77
d21	Oral siphon	contracted	530.632	1999.37
d21	Oral siphon	contracted	530.976	1996.84
d21	Oral siphon	contracted	531.32	1958.77
d21	Oral siphon	contracted	531.664	1913.06
d21	Oral siphon	contracted	532.008	1976.53
d21	Oral siphon	contracted	532.352	2083.06
d21	Oral siphon	contracted	532.696	2037.43
d21	Oral siphon	contracted	533.04	2072.92
d21	Oral siphon	contracted	533.384	1958.77
d21	Oral siphon	contracted	533.728	2077.99
d21	Oral siphon	contracted	534.072	2009.52
d21	Oral siphon	contracted	534.416	1991.76
d21	Oral siphon	contracted	534.759	2141.34
d21	Oral siphon	contracted	535.103	2062.78
d21	Oral siphon	contracted	535.446	2154.01
d21	Oral siphon	contracted	535.79	2133.74
d21	Oral siphon	contracted	536.133	2029.82
d21	Oral siphon	contracted	536.477	2098.27
d21	Oral siphon	contracted	536.82	2166.67
d21	Oral siphon	contracted	537.164	2116.01
d21	Oral siphon	contracted	537.507	2156.54
d21	Oral siphon	contracted	537.85	2093.2
d21	Oral siphon	contracted	538.194	2169.2
d21	Oral siphon	contracted	538.537	2121.08
d21	Oral siphon	contracted	538.88	2136.28
d21	Oral siphon	contracted	539.223	2161.6
d21	Oral siphon	contracted	539.566	2227.42
d21	Oral siphon	contracted	539.909	2229.95
d21	Oral siphon	contracted	540.252	2219.83
d21	Oral siphon	contracted	540.595	2181.86
d21	Oral siphon	contracted	540.938	2098.27
d21	Oral siphon	contracted	541.281	2207.17
d21	Oral siphon	contracted	541.624	2169.2
d21	Oral siphon	contracted	541.966	2199.58
d21	Oral siphon	contracted	542.309	2184.39
d21	Oral siphon	contracted	542.652	2240.07
d21	Oral siphon	contracted	542.994	2237.54
d21	Oral siphon	contracted	543.337	2280.54
d21	Oral siphon	contracted	543.679	2148.94
d21	Oral siphon	contracted	544.022	2202.11
d21	Oral siphon	contracted	544.364	2164.14
d21	Oral siphon	contracted	544.707	2212.24
d21	Oral siphon	contracted	545.049	2331.1
d21	Oral siphon	contracted	545.391	2224.89
d21	Oral siphon	contracted	545.734	2401.83
d21	Oral siphon	contracted	546.076	2394.25
d21	Oral siphon	contracted	546.418	2336.15
d21	Oral siphon	contracted	546.76	2164.14
d21	Oral siphon	contracted	547.102	2283.07
d21	Oral siphon	contracted	547.444	2351.31
d21	Oral siphon	contracted	547.786	2255.25
d21	Oral siphon	contracted	548.128	2313.41
d21	Oral siphon	contracted	548.47	2338.68
d21	Oral siphon	contracted	548.812	2290.65
d21	Oral siphon	contracted	549.154	2285.6
d21	Oral siphon	contracted	549.495	2288.12
d21	Oral siphon	contracted	549.837	2366.47
d21	Oral siphon	contracted	550.179	2318.46
d21	Oral siphon	contracted	550.52	2492.68
d21	Oral siphon	contracted	550.862	2374.05
d21	Oral siphon	contracted	551.203	2510.34
d21	Oral siphon	contracted	551.545	2283.07
d21	Oral siphon	contracted	551.886	2404.35
d21	Oral siphon	contracted	552.228	2457.36
d21	Oral siphon	contracted	552.569	2558.24
d21	Oral siphon	contracted	552.91	2500.25
d21	Oral siphon	contracted	553.252	2416.98
d21	Oral siphon	contracted	553.593	2376.57
d21	Oral siphon	contracted	553.934	2449.79
d21	Oral siphon	contracted	554.275	2475.03
d21	Oral siphon	contracted	554.616	2500.25
d21	Oral siphon	contracted	554.957	2495.21
d21	Oral siphon	contracted	555.298	2369
d21	Oral siphon	contracted	555.639	2540.6
d21	Oral siphon	contracted	555.98	2432.12
d21	Oral siphon	contracted	556.321	2596.04
d21	Oral siphon	contracted	556.662	2442.22
d21	Oral siphon	contracted	557.002	2540.6
d21	Oral siphon	contracted	557.343	2404.35
d21	Oral siphon	contracted	557.684	2527.99
d21	Oral siphon	contracted	558.024	2623.75
d21	Oral siphon	contracted	558.365	2643.9
d21	Oral siphon	contracted	558.705	2500.25
d21	Oral siphon	contracted	559.046	2568.32
d21	Oral siphon	contracted	559.386	2591
d21	Oral siphon	contracted	559.727	2427.08
d21	Oral siphon	contracted	560.067	2653.97
d21	Oral siphon	contracted	560.407	2666.56
d21	Oral siphon	contracted	560.748	2631.31
d21	Oral siphon	contracted	561.088	2631.31
d21	Oral siphon	contracted	561.428	2641.38
d21	Oral siphon	contracted	561.768	2633.82
d21	Oral siphon	contracted	562.108	2739.53
d21	Oral siphon	contracted	562.448	2676.63
d21	Oral siphon	contracted	562.788	2626.27
d21	Oral siphon	contracted	563.128	2762.17
d21	Oral siphon	contracted	563.468	2709.34
d21	Oral siphon	contracted	563.808	2686.69
d21	Oral siphon	contracted	564.148	2724.44
d21	Oral siphon	contracted	564.487	2694.24
d21	Oral siphon	contracted	564.827	2721.92
d21	Oral siphon	contracted	565.167	2706.83
d21	Oral siphon	contracted	565.506	2835.06
d21	Oral siphon	contracted	565.846	2709.34
d21	Oral siphon	contracted	566.185	2769.71
d21	Oral siphon	contracted	566.525	2777.25
d21	Oral siphon	contracted	566.864	2734.5
d21	Oral siphon	contracted	567.204	2799.88
d21	Oral siphon	contracted	567.543	2767.2
d21	Oral siphon	contracted	567.882	2757.14
d21	Oral siphon	contracted	568.222	2830.04
d21	Oral siphon	contracted	568.561	2855.16
d21	Oral siphon	contracted	568.9	2777.25
d21	Oral siphon	contracted	569.239	2764.68
d21	Oral siphon	contracted	569.578	2870.24
d21	Oral siphon	contracted	569.917	2978.18
d21	Oral siphon	contracted	570.256	3010.78
d21	Oral siphon	contracted	570.595	2779.77
d21	Oral siphon	contracted	570.934	2915.44
d21	Oral siphon	contracted	571.273	2953.08
d21	Oral siphon	contracted	571.611	2855.16
d21	Oral siphon	contracted	571.95	2907.9
d21	Oral siphon	contracted	572.289	2998.24
d21	Oral siphon	contracted	572.627	2990.72
d21	Oral siphon	contracted	572.966	3053.41
d21	Oral siphon	contracted	573.305	2850.14
d21	Oral siphon	contracted	573.643	2965.63
d21	Oral siphon	contracted	573.982	2930.5
d21	Oral siphon	contracted	574.32	2958.1
d21	Oral siphon	contracted	574.658	2973.16
d21	Oral siphon	contracted	574.997	2953.08
d21	Oral siphon	contracted	575.335	2960.61
d21	Oral siphon	contracted	575.673	2973.16
d21	Oral siphon	contracted	576.011	3101.02
d21	Oral siphon	contracted	576.349	3043.38
d21	Oral siphon	contracted	576.687	3178.66
d21	Oral siphon	contracted	577.025	3088.49
d21	Oral siphon	contracted	577.363	3023.32
d21	Oral siphon	contracted	577.701	3018.31
d21	Oral siphon	contracted	578.039	3103.53
d21	Oral siphon	contracted	578.377	3101.02
d21	Oral siphon	contracted	578.715	3191.17
d21	Oral siphon	contracted	579.053	2968.14
d21	Oral siphon	contracted	579.39	3181.16
d21	Oral siphon	contracted	579.728	3078.47
d21	Oral siphon	contracted	580.066	3118.56
d21	Oral siphon	contracted	580.403	3188.67
d21	Oral siphon	contracted	580.741	3306.24
d21	Oral siphon	contracted	581.078	3268.74
d21	Oral siphon	contracted	581.416	3060.93
d21	Oral siphon	contracted	581.753	3236.22
d21	Oral siphon	contracted	582.09	3266.24
d21	Oral siphon	contracted	582.428	3321.24
d21	Oral siphon	contracted	582.765	3376.22
d21	Oral siphon	contracted	583.102	3473.6
d21	Oral siphon	contracted	583.439	3381.22
d21	Oral siphon	contracted	583.776	3451.14
d21	Oral siphon	contracted	584.113	3408.69
d21	Oral siphon	contracted	584.45	3366.23
d21	Oral siphon	contracted	584.787	3383.71
d21	Oral siphon	contracted	585.124	3413.69
d21	Oral siphon	contracted	585.461	3538.47
d21	Oral siphon	contracted	585.798	3441.15
d21	Oral siphon	contracted	586.134	3476.1
d21	Oral siphon	contracted	586.471	3488.57
d21	Oral siphon	contracted	586.808	3443.65
d21	Oral siphon	contracted	587.144	3486.08
d21	Oral siphon	contracted	587.481	3563.4
d21	Oral siphon	contracted	587.818	3545.95
d21	Oral siphon	contracted	588.154	3570.88
d21	Oral siphon	contracted	588.49	3543.46
d21	Oral siphon	contracted	588.827	3585.84
d21	Oral siphon	contracted	589.163	3543.46
d21	Oral siphon	contracted	589.499	3680.53
d21	Oral siphon	contracted	589.836	3692.98
d21	Oral siphon	contracted	590.172	3722.86
d21	Oral siphon	contracted	590.508	3595.81
d21	Oral siphon	contracted	590.844	3842.28
d21	Oral siphon	contracted	591.18	3688
d21	Oral siphon	contracted	591.516	3757.7
d21	Oral siphon	contracted	591.852	3837.3
d21	Oral siphon	contracted	592.188	3790.05
d21	Oral siphon	contracted	592.524	3827.36
d21	Oral siphon	contracted	592.86	3770.14
d21	Oral siphon	contracted	593.195	3720.37
d21	Oral siphon	contracted	593.531	3824.87
d21	Oral siphon	contracted	593.867	3971.49
d21	Oral siphon	contracted	594.202	3978.94
d21	Oral siphon	contracted	594.538	3941.69
d21	Oral siphon	contracted	594.874	4045.96
d21	Oral siphon	contracted	595.209	4043.48
d21	Oral siphon	contracted	595.545	3996.32
d21	Oral siphon	contracted	595.88	4070.78
d21	Oral siphon	contracted	596.215	4229.44
d21	Oral siphon	contracted	596.551	4177.4
d21	Oral siphon	contracted	596.886	4246.78
d21	Oral siphon	contracted	597.221	4112.94
d21	Oral siphon	contracted	597.556	4189.79
d21	Oral siphon	contracted	597.891	4194.75
d21	Oral siphon	contracted	598.226	4328.48
d21	Oral siphon	contracted	598.561	4254.21
d21	Oral siphon	contracted	598.896	4365.59
d21	Oral siphon	contracted	599.231	4402.7
d21	Oral siphon	contracted	599.566	4508.99
d21	Oral siphon	contracted	599.901	4368.07
d21	Oral siphon	contracted	600.236	4479.34
d21	Oral siphon	contracted	600.57	4536.16
d21	Oral siphon	contracted	600.905	4553.45
d21	Oral siphon	contracted	601.239	4592.96
d21	Oral siphon	contracted	601.574	4704
d21	Oral siphon	contracted	601.909	4676.86
d21	Oral siphon	contracted	602.243	4689.2
d21	Oral siphon	contracted	602.577	4669.46
d21	Oral siphon	contracted	602.912	4748.38
d21	Oral siphon	contracted	603.246	4915.89
d21	Oral siphon	contracted	603.58	4893.73
d21	Oral siphon	contracted	603.915	4952.8
d21	Oral siphon	contracted	604.249	5085.6
d21	Oral siphon	contracted	604.583	4972.49
d21	Oral siphon	contracted	604.917	5124.91
d21	Oral siphon	contracted	605.251	5051.18
d21	Oral siphon	contracted	605.585	5198.6
d21	Oral siphon	contracted	605.919	5083.14
d21	Oral siphon	contracted	606.253	5286.95
d21	Oral siphon	contracted	606.587	5250.14
d21	Oral siphon	contracted	606.921	5321.29
d21	Oral siphon	contracted	607.254	5438.96
d21	Oral siphon	contracted	607.588	5399.75
d21	Oral siphon	contracted	607.922	5512.43
d21	Oral siphon	contracted	608.255	5625.01
d21	Oral siphon	contracted	608.589	5505.09
d21	Oral siphon	contracted	608.922	5412
d21	Oral siphon	contracted	609.256	5377.69
d21	Oral siphon	contracted	609.589	5727.7
d21	Oral siphon	contracted	609.923	5984.02
d21	Oral siphon	contracted	610.256	5888.88
d21	Oral siphon	contracted	610.589	6105.89
d21	Oral siphon	contracted	610.922	5918.17
d21	Oral siphon	contracted	611.256	5996.22
d21	Oral siphon	contracted	611.589	6020.6
d21	Oral siphon	contracted	611.922	6164.34
d21	Oral siphon	contracted	612.255	6052.28
d21	Oral siphon	contracted	612.588	6247.09
d21	Oral siphon	contracted	612.921	6193.55
d21	Oral siphon	contracted	613.254	6351.67
d21	Oral siphon	contracted	613.586	6485.3
d21	Oral siphon	contracted	613.919	6463.44
d21	Oral siphon	contracted	614.252	6497.44
d21	Oral siphon	contracted	614.585	6529
d21	Oral siphon	contracted	614.917	6545.99
d21	Oral siphon	contracted	615.25	6829.61
d21	Oral siphon	contracted	615.582	6795.71
d21	Oral siphon	contracted	615.915	6836.88
d21	Oral siphon	contracted	616.247	6807.82
d21	Oral siphon	contracted	616.58	6856.24
d21	Oral siphon	contracted	616.912	6967.55
d21	Oral siphon	contracted	617.244	7061.83
d21	Oral siphon	contracted	617.576	7435.84
d21	Oral siphon	contracted	617.909	7117.4
d21	Oral siphon	contracted	618.241	7310.5
d21	Oral siphon	contracted	618.573	7279.14
d21	Oral siphon	contracted	618.905	7378.01
d21	Oral siphon	contracted	619.237	7546.62
d21	Oral siphon	contracted	619.569	7512.92
d21	Oral siphon	contracted	619.901	7488.84
d21	Oral siphon	contracted	620.233	7654.9
d21	Oral siphon	contracted	620.564	7758.27
d21	Oral siphon	contracted	620.896	7851.96
d21	Oral siphon	contracted	621.228	8065.48
d21	Oral siphon	contracted	621.56	7895.17
d21	Oral siphon	contracted	621.891	8034.32
d21	Oral siphon	contracted	622.223	8168.52
d21	Oral siphon	contracted	622.554	8381.51
d21	Oral siphon	contracted	622.886	8225.99
d21	Oral siphon	contracted	623.217	8288.22
d21	Oral siphon	contracted	623.548	8734.92
d21	Oral siphon	contracted	623.88	8701.53
d21	Oral siphon	contracted	624.211	8742.07
d21	Oral siphon	contracted	624.542	8629.95
d21	Oral siphon	contracted	624.873	8832.65
d21	Oral siphon	contracted	625.204	9170.56
d21	Oral siphon	contracted	625.535	9372.41
d21	Oral siphon	contracted	625.866	9310.7
d21	Oral siphon	contracted	626.197	9393.77
d21	Oral siphon	contracted	626.528	9607.12
d21	Oral siphon	contracted	626.859	9604.76
d21	Oral siphon	contracted	627.19	10023.4
d21	Oral siphon	contracted	627.521	9893.43
d21	Oral siphon	contracted	627.852	10080
d21	Oral siphon	contracted	628.182	10266.4
d21	Oral siphon	contracted	628.513	10242.8
d21	Oral siphon	contracted	628.843	10591.3
d21	Oral siphon	contracted	629.174	10518.4
d21	Oral siphon	contracted	629.504	10793.4
d21	Oral siphon	contracted	629.835	10845
d21	Oral siphon	contracted	630.165	11072.6
d21	Oral siphon	contracted	630.495	11311.4
d21	Oral siphon	contracted	630.826	11512.5
d21	Oral siphon	contracted	631.156	11528.9
d21	Oral siphon	contracted	631.486	11890.6
d21	Oral siphon	contracted	631.816	12146.8
d21	Oral siphon	contracted	632.146	12084
d21	Oral siphon	contracted	632.476	12323.6
d21	Oral siphon	contracted	632.806	12509.4
d21	Oral siphon	contracted	633.136	12734.5
d21	Oral siphon	contracted	633.466	12913
d21	Oral siphon	contracted	633.796	13058.8
d21	Oral siphon	contracted	634.126	13149.1
d21	Oral siphon	contracted	634.455	13329.4
d21	Oral siphon	contracted	634.785	13354.8
d21	Oral siphon	contracted	635.115	13645.8
d21	Oral siphon	contracted	635.444	13922.4
d21	Oral siphon	contracted	635.774	14044.5
d21	Oral siphon	contracted	636.103	14046.8
d21	Oral siphon	contracted	636.433	14424.1
d21	Oral siphon	contracted	636.762	14573.4
d21	Oral siphon	contracted	637.091	14871.8
d21	Oral siphon	contracted	637.421	15000.2
d21	Oral siphon	contracted	637.75	14897
d21	Oral siphon	contracted	638.079	15199.6
d21	Oral siphon	contracted	638.408	15282.1
d21	Oral siphon	contracted	638.737	15449.2
d21	Oral siphon	contracted	639.066	15842.6
d21	Oral siphon	contracted	639.395	15664.2
d21	Oral siphon	contracted	639.724	16212.6
d21	Oral siphon	contracted	640.053	16034.5
d21	Oral siphon	contracted	640.382	16418.1
d21	Oral siphon	contracted	640.711	16623.4
d21	Oral siphon	contracted	641.039	16776.1
d21	Oral siphon	contracted	641.368	17013.2
d21	Oral siphon	contracted	641.697	16710
d21	Oral siphon	contracted	642.025	17129.4
d21	Oral siphon	contracted	642.354	17181.8
d21	Oral siphon	contracted	642.682	17632.6
d21	Oral siphon	contracted	643.011	17750.9
d21	Oral siphon	contracted	643.339	17953.4
d21	Oral siphon	contracted	643.667	17835.1
d21	Oral siphon	contracted	643.995	18162.7
d21	Oral siphon	contracted	644.324	18215
d21	Oral siphon	contracted	644.652	18569.8
d21	Oral siphon	contracted	644.98	18451.5
d21	Oral siphon	contracted	645.308	18728.9
d21	Oral siphon	contracted	645.636	19174.5
d21	Oral siphon	contracted	645.964	19310.9
d21	Oral siphon	contracted	646.292	19383.7
d21	Oral siphon	contracted	646.62	19897.5
d21	Oral siphon	contracted	646.948	19845.2
d21	Oral siphon	contracted	647.275	20068
d21	Oral siphon	contracted	647.603	20181.7
d21	Oral siphon	contracted	647.931	20350
d21	Oral siphon	contracted	648.258	20561.5
d21	Oral siphon	contracted	648.586	20834.5
d21	Oral siphon	contracted	648.913	20554.7
d21	Oral siphon	contracted	649.241	20898.2
d21	Oral siphon	contracted	649.568	21310.2
d21	Oral siphon	contracted	649.896	21526.5
d21	Oral siphon	contracted	650.223	21535.6
d21	Oral siphon	contracted	650.55	21708.7
d21	Oral siphon	contracted	650.877	22223.8
d21	Oral siphon	contracted	651.205	22141.7
d21	Oral siphon	contracted	651.532	22470.1
d21	Oral siphon	contracted	651.859	22178.2
d21	Oral siphon	contracted	652.186	22315
d21	Oral siphon	contracted	652.513	22979.1
d21	Oral siphon	contracted	652.84	23043
d21	Oral siphon	contracted	653.166	23180
d21	Oral siphon	contracted	653.493	23202.9
d21	Oral siphon	contracted	653.82	23618.9
d21	Oral siphon	contracted	654.147	23781.3
d21	Oral siphon	contracted	654.473	23822.4
d21	Oral siphon	contracted	654.8	24042.1
d21	Oral siphon	contracted	655.126	24149.7
d21	Oral siphon	contracted	655.453	24477.2
d21	Oral siphon	contracted	655.779	24527.6
d21	Oral siphon	contracted	656.106	24708.6
d21	Oral siphon	contracted	656.432	24933.3
d21	Oral siphon	contracted	656.758	24793.5
d21	Oral siphon	contracted	657.085	25206.4
d21	Oral siphon	contracted	657.411	25080.2
d21	Oral siphon	contracted	657.737	25656.4
d21	Oral siphon	contracted	658.063	25543.8
d21	Oral siphon	contracted	658.389	25801.1
d21	Oral siphon	contracted	658.715	26306.9
d21	Oral siphon	contracted	659.041	26118.3
d21	Oral siphon	contracted	659.367	26550.8
d21	Oral siphon	contracted	659.693	26387.4
d21	Oral siphon	contracted	660.018	26608.4
d21	Oral siphon	contracted	660.344	26589.9
d21	Oral siphon	contracted	660.67	26905.4
d21	Oral siphon	contracted	660.995	27186.4
d21	Oral siphon	contracted	661.321	27055.1
d21	Oral siphon	contracted	661.647	27414.5
d21	Oral siphon	contracted	661.972	27908
d21	Oral siphon	contracted	662.297	27792.7
d21	Oral siphon	contracted	662.623	27818
d21	Oral siphon	contracted	662.948	28053.3
d21	Oral siphon	contracted	663.273	28164.1
d21	Oral siphon	contracted	663.599	28378.7
d21	Oral siphon	contracted	663.924	28394.9
d21	Oral siphon	contracted	664.249	28766.6
d21	Oral siphon	contracted	664.574	28625.7
d21	Oral siphon	contracted	664.899	28819.7
d21	Oral siphon	contracted	665.224	29071.4
d21	Oral siphon	contracted	665.549	29156.9
d21	Oral siphon	contracted	665.874	29237.7
d21	Oral siphon	contracted	666.198	29480.3
d21	Oral siphon	contracted	666.523	29193.8
d21	Oral siphon	contracted	666.848	29750.6
d21	Oral siphon	contracted	667.173	29856.9
d21	Oral siphon	contracted	667.497	29810.7
d21	Oral siphon	contracted	667.822	30111.1
d21	Oral siphon	contracted	668.146	29718.3
d21	Oral siphon	contracted	668.471	30192
d21	Oral siphon	contracted	668.795	30411.6
d21	Oral siphon	contracted	669.119	30411.6
d21	Oral siphon	contracted	669.444	30437
d21	Oral siphon	contracted	669.768	30929.2
d21	Oral siphon	contracted	670.092	31086.4
d21	Oral siphon	contracted	670.416	30749
d21	Oral siphon	contracted	670.74	31026.3
d21	Oral siphon	contracted	671.064	31389.1
d21	Oral siphon	contracted	671.388	31104.9
d21	Oral siphon	contracted	671.712	31021.7
d21	Oral siphon	contracted	672.036	31232
d21	Oral siphon	contracted	672.36	31389.1
d21	Oral siphon	contracted	672.684	31661.7
d21	Oral siphon	contracted	673.007	31973.6
d21	Oral siphon	contracted	673.331	31811.9
d21	Oral siphon	contracted	673.655	31823.4
d21	Oral siphon	contracted	673.978	32456.2
d21	Oral siphon	contracted	674.302	32005.9
d21	Oral siphon	contracted	674.625	32024.4
d21	Oral siphon	contracted	674.948	31869.6
d21	Oral siphon	contracted	675.272	32183.7
d21	Oral siphon	contracted	675.595	32181.4
d21	Oral siphon	contracted	675.918	32206.8
d21	Oral siphon	contracted	676.241	32340.7
d21	Oral siphon	contracted	676.565	32825.5
d21	Oral siphon	contracted	676.888	32377.7
d21	Oral siphon	contracted	677.211	32516.2
d21	Oral siphon	contracted	677.534	32578.5
d21	Oral siphon	contracted	677.857	32123.7
d21	Oral siphon	contracted	678.18	32500
d21	Oral siphon	contracted	678.502	32576.2
d21	Oral siphon	contracted	678.825	32650.1
d21	Oral siphon	contracted	679.148	32747
d21	Oral siphon	contracted	679.47	32693.9
d21	Oral siphon	contracted	679.793	32901.6
d21	Oral siphon	contracted	680.116	32703.2
d21	Oral siphon	contracted	680.438	33270.7
d21	Oral siphon	contracted	680.761	33056.2
d21	Oral siphon	contracted	681.083	32772.4
d21	Oral siphon	contracted	681.405	32977.8
d21	Oral siphon	contracted	681.728	32698.5
d21	Oral siphon	contracted	682.05	32982.4
d21	Oral siphon	contracted	682.372	33307.6
d21	Oral siphon	contracted	682.694	32913.2
d21	Oral siphon	contracted	683.016	33111.6
d21	Oral siphon	contracted	683.338	32950.1
d21	Oral siphon	contracted	683.66	33293.8
d21	Oral siphon	contracted	683.982	32723.9
d21	Oral siphon	contracted	684.304	33190
d21	Oral siphon	contracted	684.626	33220
d21	Oral siphon	contracted	684.948	32917.8
d21	Oral siphon	contracted	685.27	33026.2
d21	Oral siphon	contracted	685.591	33247.7
d21	Oral siphon	contracted	685.913	32673.2
d21	Oral siphon	contracted	686.234	33035.5
d21	Oral siphon	contracted	686.556	33326.1
d21	Oral siphon	contracted	686.877	32841.6
d21	Oral siphon	contracted	687.199	32924.7
d21	Oral siphon	contracted	687.52	33185.4
d21	Oral siphon	contracted	687.841	33017
d21	Oral siphon	contracted	688.163	33111.6
d21	Oral siphon	contracted	688.484	32966.2
d21	Oral siphon	contracted	688.805	33201.6
d21	Oral siphon	contracted	689.126	33330.7
d21	Oral siphon	contracted	689.447	33353.8
d21	Oral siphon	contracted	689.768	33335.3
d21	Oral siphon	contracted	690.089	33125.4
d21	Oral siphon	contracted	690.41	32910.9
d21	Oral siphon	contracted	690.731	33081.6
d21	Oral siphon	contracted	691.051	32691.6
d21	Oral siphon	contracted	691.372	33116.2
d21	Oral siphon	contracted	691.693	33107
d21	Oral siphon	contracted	692.013	32765.5
d21	Oral siphon	contracted	692.334	32666.2
d21	Oral siphon	contracted	692.655	32654.7
d21	Oral siphon	contracted	692.975	33019.3
d21	Oral siphon	contracted	693.295	32913.2
d21	Oral siphon	contracted	693.616	32640.8
d21	Oral siphon	contracted	693.936	32860.1
d21	Oral siphon	contracted	694.256	32497.7
d21	Oral siphon	contracted	694.576	32740.1
d21	Oral siphon	contracted	694.897	32313
d21	Oral siphon	contracted	695.217	32550.8
d21	Oral siphon	contracted	695.537	32638.5
d21	Oral siphon	contracted	695.857	32183.7
d21	Oral siphon	contracted	696.177	32366.1
d21	Oral siphon	contracted	696.496	32313
d21	Oral siphon	contracted	696.816	32548.5
d21	Oral siphon	contracted	697.136	32315.3
d21	Oral siphon	contracted	697.456	31583.2
d21	Oral siphon	contracted	697.775	31975.9
d21	Oral siphon	contracted	698.095	32276.1
d21	Oral siphon	contracted	698.414	32052.1
d21	Oral siphon	contracted	698.734	32241.4
d21	Oral siphon	contracted	699.053	32266.8
d21	Oral siphon	contracted	699.373	32259.9
d21	Oral siphon	contracted	699.692	32534.7
d21	Oral siphon	contracted	700.011	32114.4
d21	Oral siphon	contracted	700.331	31899.6
d21	Oral siphon	contracted	700.65	32086.7
d21	Oral siphon	contracted	700.969	31867.3
d21	Oral siphon	contracted	701.288	31518.5
d21	Oral siphon	contracted	701.607	31839.6
d21	Oral siphon	contracted	701.926	31677.9
d21	Oral siphon	contracted	702.245	31821.1
d21	Oral siphon	contracted	702.564	31463
d21	Oral siphon	contracted	702.882	31786.5
d21	Oral siphon	contracted	703.201	31518.5
d21	Oral siphon	contracted	703.52	31317.5
d21	Oral siphon	contracted	703.839	31116.4
d21	Oral siphon	contracted	704.157	31255.1
d21	Oral siphon	contracted	704.476	31176.5
d21	Oral siphon	contracted	704.794	31084.1
d21	Oral siphon	contracted	705.113	31003.2
d21	Oral siphon	contracted	705.431	30804.4
d21	Oral siphon	contracted	705.749	30841.4
d21	Oral siphon	contracted	706.067	30871.5
d21	Oral siphon	contracted	706.386	30996.3
d21	Oral siphon	contracted	706.704	30966.2
d21	Oral siphon	contracted	707.022	30339.9
d21	Oral siphon	contracted	707.34	30187.4
d21	Oral siphon	contracted	707.658	30497.1
d21	Oral siphon	contracted	707.976	30134.2
d21	Oral siphon	contracted	708.294	30328.4
d21	Oral siphon	contracted	708.612	30171.2
d21	Oral siphon	contracted	708.929	30090.3
d21	Oral siphon	contracted	709.247	30203.6
d21	Oral siphon	contracted	709.565	30323.7
d21	Oral siphon	contracted	709.882	30032.6
d21	Oral siphon	contracted	710.2	29935.5
d21	Oral siphon	contracted	710.517	29755.3
d21	Oral siphon	contracted	710.835	29582
d21	Oral siphon	contracted	711.152	29545
d21	Oral siphon	contracted	711.47	29163.8
d21	Oral siphon	contracted	711.787	29304.7
d21	Oral siphon	contracted	712.104	29362.5
d21	Oral siphon	contracted	712.421	29538.1
d21	Oral siphon	contracted	712.738	29177.7
d21	Oral siphon	contracted	713.055	29099.1
d21	Oral siphon	contracted	713.372	29108.4
d21	Oral siphon	contracted	713.689	28925.9
d21	Oral siphon	contracted	714.006	28445.7
d21	Oral siphon	contracted	714.323	28916.7
d21	Oral siphon	contracted	714.64	28401.8
d21	Oral siphon	contracted	714.957	28715.8
d21	Oral siphon	contracted	715.273	28157.2
d21	Oral siphon	contracted	715.59	28124.9
d21	Oral siphon	contracted	715.907	27968
d21	Oral siphon	contracted	716.223	27762.7
d21	Oral siphon	contracted	716.54	27928.8
d21	Oral siphon	contracted	716.856	27672.8
d21	Oral siphon	contracted	717.172	27712
d21	Oral siphon	contracted	717.489	27246.3
d21	Oral siphon	contracted	717.805	27257.8
d21	Oral siphon	contracted	718.121	27280.9
d21	Oral siphon	contracted	718.437	26688.9
d21	Oral siphon	contracted	718.753	27214
d21	Oral siphon	contracted	719.069	26847.8
d21	Oral siphon	contracted	719.385	26509.4
d21	Oral siphon	contracted	719.701	26295.4
d21	Oral siphon	contracted	720.017	26178.1
d21	Oral siphon	contracted	720.333	26472.6
d21	Oral siphon	contracted	720.649	25964.3
d21	Oral siphon	contracted	720.964	26051.7
d21	Oral siphon	contracted	721.28	26060.9
d21	Oral siphon	contracted	721.596	25945.9
d21	Oral siphon	contracted	721.911	25881.6
d21	Oral siphon	contracted	722.227	25950.5
d21	Oral siphon	contracted	722.542	25328
d21	Oral siphon	contracted	722.858	25456.6
d21	Oral siphon	contracted	723.173	25013.6
d21	Oral siphon	contracted	723.488	25018.2
d21	Oral siphon	contracted	723.803	25383.1
d21	Oral siphon	contracted	724.119	25066.4
d21	Oral siphon	contracted	724.434	24759.1
d21	Oral siphon	contracted	724.749	24777.4
d21	Oral siphon	contracted	725.064	24853.1
d21	Oral siphon	contracted	725.379	24736.2
d21	Oral siphon	contracted	725.693	24802.6
d21	Oral siphon	contracted	726.008	24465.7
d21	Oral siphon	contracted	726.323	24442.8
d21	Oral siphon	contracted	726.638	24394.7
d21	Oral siphon	contracted	726.952	24472.6
d21	Oral siphon	contracted	727.267	24419.9
d21	Oral siphon	contracted	727.582	24081
d21	Oral siphon	contracted	727.896	23946
d21	Oral siphon	contracted	728.211	23991.7
d21	Oral siphon	contracted	728.525	23934.5
d21	Oral siphon	contracted	728.839	24268.7
d21	Oral siphon	contracted	729.154	24007.8
d21	Oral siphon	contracted	729.468	23552.6
d21	Oral siphon	contracted	729.782	23671.5
d21	Oral siphon	contracted	730.096	23458.8
d21	Oral siphon	contracted	730.41	23214.3
d21	Oral siphon	contracted	730.724	23239.4
d21	Oral siphon	contracted	731.038	22976.8
d21	Oral siphon	contracted	731.352	23040.7
d21	Oral siphon	contracted	731.666	23175.5
d21	Oral siphon	contracted	731.98	22917.4
d21	Oral siphon	contracted	732.293	22723.4
d21	Oral siphon	contracted	732.607	22734.8
d21	Oral siphon	contracted	732.921	22611.6
d21	Oral siphon	contracted	733.234	22819.2
d21	Oral siphon	contracted	733.548	22577.3
d21	Oral siphon	contracted	733.861	22315
d21	Oral siphon	contracted	734.174	21966.2
d21	Oral siphon	contracted	734.488	22283.1
d21	Oral siphon	contracted	734.801	22276.2
d21	Oral siphon	contracted	735.114	21818.1
d21	Oral siphon	contracted	735.427	22089.3
d21	Oral siphon	contracted	735.741	22096.1
d21	Oral siphon	contracted	736.054	22155.4
d21	Oral siphon	contracted	736.367	22055.1
d21	Oral siphon	contracted	736.68	21740.6
d21	Oral siphon	contracted	736.992	21861.4
d21	Oral siphon	contracted	737.305	22125.8
d21	Oral siphon	contracted	737.618	21845.4
d21	Oral siphon	contracted	737.931	21763.4
d21	Oral siphon	contracted	738.243	21752
d21	Oral siphon	contracted	738.556	21670
d21	Oral siphon	contracted	738.869	21793
d21	Oral siphon	contracted	739.181	22032.3
d21	Oral siphon	contracted	739.494	21913.8
d21	Oral siphon	contracted	739.806	21847.7
d21	Oral siphon	contracted	740.118	21966.2
d21	Oral siphon	contracted	740.431	22018.6
d21	Oral siphon	contracted	740.743	22258
d21	Oral siphon	contracted	741.055	22039.1
d21	Oral siphon	contracted	741.367	22014.1
d21	Oral siphon	contracted	741.679	21982.2
d21	Oral siphon	contracted	741.991	22087
d21	Oral siphon	contracted	742.303	22401.7
d21	Oral siphon	contracted	742.615	22401.7
d21	Oral siphon	contracted	742.927	22180.5
d21	Oral siphon	contracted	743.239	22602.4
d21	Oral siphon	contracted	743.55	22536.3
d21	Oral siphon	contracted	743.862	22584.2
d21	Oral siphon	contracted	744.174	22483.8
d21	Oral siphon	contracted	744.485	22714.2
d21	Oral siphon	contracted	744.797	22903.7
d21	Oral siphon	contracted	745.108	23148.1
d21	Oral siphon	contracted	745.419	22748.5
d21	Oral siphon	contracted	745.731	23301.1
d21	Oral siphon	contracted	746.042	23182.3
d21	Oral siphon	contracted	746.353	23145.8
d21	Oral siphon	contracted	746.664	22992.8
d21	Oral siphon	contracted	746.975	23132.1
d21	Oral siphon	contracted	747.286	23326.3
d21	Oral siphon	contracted	747.597	23367.4
d21	Oral siphon	contracted	747.908	23632.6
d21	Oral siphon	contracted	748.219	23298.9
d21	Oral siphon	contracted	748.53	23337.7
d21	Oral siphon	contracted	748.841	23351.4
d21	Oral siphon	contracted	749.152	23573.1
d21	Oral siphon	contracted	749.462	23166.3
d21	Oral siphon	contracted	749.773	23493.1
d21	Oral siphon	contracted	750.083	23385.7
d21	Oral siphon	contracted	750.394	23470.3
d21	Oral siphon	contracted	750.704	23388
d21	Oral siphon	contracted	751.015	23532
d21	Oral siphon	contracted	751.325	23692
d21	Oral siphon	contracted	751.635	23385.7
d21	Oral siphon	contracted	751.945	23132.1
d21	Oral siphon	contracted	752.256	23328.6
d21	Oral siphon	contracted	752.566	23024.7
d21	Oral siphon	contracted	752.876	23429.1
d21	Oral siphon	contracted	753.186	23765.2
d21	Oral siphon	contracted	753.496	23529.7
d21	Oral siphon	contracted	753.805	23061.3
d21	Oral siphon	contracted	754.115	23040.7
d21	Oral siphon	contracted	754.425	22919.7
d21	Oral siphon	contracted	754.735	22922
d21	Oral siphon	contracted	755.044	22828.4
d21	Oral siphon	contracted	755.354	22844.4
d21	Oral siphon	contracted	755.663	22775.9
d21	Oral siphon	contracted	755.973	22417.6
d21	Oral siphon	contracted	756.282	22552.2
d21	Oral siphon	contracted	756.592	22467.8
d21	Oral siphon	contracted	756.901	22303.6
d21	Oral siphon	contracted	757.21	22155.4
d21	Oral siphon	contracted	757.519	22112.1
d21	Oral siphon	contracted	757.828	21979.9
d21	Oral siphon	contracted	758.137	21986.7
d21	Oral siphon	contracted	758.446	21517.4
d21	Oral siphon	contracted	758.755	22064.2
d21	Oral siphon	contracted	759.064	21617.6
d21	Oral siphon	contracted	759.373	21519.7
d21	Oral siphon	contracted	759.682	21419.5
d21	Oral siphon	contracted	759.991	21289.7
d21	Oral siphon	contracted	760.299	20998.4
d21	Oral siphon	contracted	760.608	21107.6
d21	Oral siphon	contracted	760.916	20893.7
d21	Oral siphon	contracted	761.225	20939.2
d21	Oral siphon	contracted	761.533	20502.4
d21	Oral siphon	contracted	761.842	20597.9
d21	Oral siphon	contracted	762.15	20420.5
d21	Oral siphon	contracted	762.458	20068
d21	Oral siphon	contracted	762.767	20113.5
d21	Oral siphon	contracted	763.075	19995.2
d21	Oral siphon	contracted	763.383	19993
d21	Oral siphon	contracted	763.691	19672.4
d21	Oral siphon	contracted	763.999	19426.9
d21	Oral siphon	contracted	764.307	19586
d21	Oral siphon	contracted	764.615	19254.1
d21	Oral siphon	contracted	764.922	19345
d21	Oral siphon	contracted	765.23	19220
d21	Oral siphon	contracted	765.538	19288.2
d21	Oral siphon	contracted	765.845	18872.2
d21	Oral siphon	contracted	766.153	18929
d21	Oral siphon	contracted	766.461	18374.2
d21	Oral siphon	contracted	766.768	18394.7
d21	Oral siphon	contracted	767.075	18519.8
d21	Oral siphon	contracted	767.383	18146.8
d21	Oral siphon	contracted	767.69	18281
d21	Oral siphon	contracted	767.997	18053.5
d21	Oral siphon	contracted	768.304	17907.9
d21	Oral siphon	contracted	768.612	17562
d21	Oral siphon	contracted	768.919	17584.8
d21	Oral siphon	contracted	769.226	17810.1
d21	Oral siphon	contracted	769.533	17341.2
d21	Oral siphon	contracted	769.84	17200
d21	Oral siphon	contracted	770.146	17318.4
d21	Oral siphon	contracted	770.453	17143
d21	Oral siphon	contracted	770.76	16805.8
d21	Oral siphon	contracted	771.066	16798.9
d21	Oral siphon	contracted	771.373	16710
d21	Oral siphon	contracted	771.68	16801.2
d21	Oral siphon	contracted	771.986	16534.4
d21	Oral siphon	contracted	772.293	16461.4
d21	Oral siphon	contracted	772.599	16071.1
d21	Oral siphon	contracted	772.905	16554.9
d21	Oral siphon	contracted	773.211	16029.9
d21	Oral siphon	contracted	773.518	16011.7
d21	Oral siphon	contracted	773.824	16180.7
d21	Oral siphon	contracted	774.13	15988.8
d21	Oral siphon	contracted	774.436	15847.2
d21	Oral siphon	contracted	774.742	15844.9
d21	Oral siphon	contracted	775.048	15689.4
d21	Oral siphon	contracted	775.354	15668.8
d21	Oral siphon	contracted	775.659	15334.7
d21	Oral siphon	contracted	775.965	15442.3
d21	Oral siphon	contracted	776.271	15318.7
d21	Oral siphon	contracted	776.576	15135.4
d21	Oral siphon	contracted	776.882	15385.1
d21	Oral siphon	contracted	777.188	14695.1
d21	Oral siphon	contracted	777.493	14837.4
d21	Oral siphon	contracted	777.798	14862.6
d21	Oral siphon	contracted	778.104	14775.4
d21	Oral siphon	contracted	778.409	14839.7
d21	Oral siphon	contracted	778.714	14587.2
d21	Oral siphon	contracted	779.019	14493
d21	Oral siphon	contracted	779.324	14449.3
d21	Oral siphon	contracted	779.629	14180.3
d21	Oral siphon	contracted	779.934	14157.3
d21	Oral siphon	contracted	780.239	14058.3
d21	Oral siphon	contracted	780.544	13980
d21	Oral siphon	contracted	780.849	13874
d21	Oral siphon	contracted	781.154	13851
d21	Oral siphon	contracted	781.458	13705.7
d21	Oral siphon	contracted	781.763	13521.1
d21	Oral siphon	contracted	782.068	13255.5
d21	Oral siphon	contracted	782.372	13193
d21	Oral siphon	contracted	782.677	13306.3
d21	Oral siphon	contracted	782.981	13174.5
d21	Oral siphon	contracted	783.285	12984.8
d21	Oral siphon	contracted	783.59	13031.1
d21	Oral siphon	contracted	783.894	13028.7
d21	Oral siphon	contracted	784.198	12959.3
d21	Oral siphon	contracted	784.502	12899.1
d21	Oral siphon	contracted	784.806	12790.2
d21	Oral siphon	contracted	785.11	12915.3
d21	Oral siphon	contracted	785.414	12713.6
d21	Oral siphon	contracted	785.718	12446.7
d21	Oral siphon	contracted	786.022	12467.6
d21	Oral siphon	contracted	786.326	12507.1
d21	Oral siphon	contracted	786.629	12346.8
d21	Oral siphon	contracted	786.933	12504.8
d21	Oral siphon	contracted	787.236	12209.6
d21	Oral siphon	contracted	787.54	12404.9
d21	Oral siphon	contracted	787.843	11862.6
d21	Oral siphon	contracted	788.147	12251.5
d21	Oral siphon	contracted	788.45	12097.9
d21	Oral siphon	contracted	788.753	11844
d21	Oral siphon	contracted	789.057	11955.9
d21	Oral siphon	contracted	789.36	11542.9
d21	Oral siphon	contracted	789.663	11580.3
d21	Oral siphon	contracted	789.966	11834.7
d21	Oral siphon	contracted	790.269	11570.9
d21	Oral siphon	contracted	790.572	11491.5
d21	Oral siphon	contracted	790.875	11201.4
d21	Oral siphon	contracted	791.178	11514.9
d21	Oral siphon	contracted	791.48	11140.5
d21	Oral siphon	contracted	791.783	11243.6
d21	Oral siphon	contracted	792.086	10875.6
d21	Oral siphon	contracted	792.388	11035.1
d21	Oral siphon	contracted	792.691	10962.4
d21	Oral siphon	contracted	792.993	10845
d21	Oral siphon	contracted	793.296	10760.5
d21	Oral siphon	contracted	793.598	10884.9
d21	Oral siphon	contracted	793.9	10574.8
d21	Oral siphon	contracted	794.202	10859.1
d21	Oral siphon	contracted	794.505	10574.8
d21	Oral siphon	contracted	794.807	10532.5
d21	Oral siphon	contracted	795.109	10339.4
d21	Oral siphon	contracted	795.411	10603
d21	Oral siphon	contracted	795.713	10318.2
d21	Oral siphon	contracted	796.015	10202.7
d21	Oral siphon	contracted	796.316	10365.3
d21	Oral siphon	contracted	796.618	10056.4
d21	Oral siphon	contracted	796.92	10282.9
d21	Oral siphon	contracted	797.221	10306.4
d21	Oral siphon	contracted	797.523	9841.42
d21	Oral siphon	contracted	797.825	9980.86
d21	Oral siphon	contracted	798.126	10051.7
d21	Oral siphon	contracted	798.427	9749.17
d21	Oral siphon	contracted	798.729	9661.59
d21	Oral siphon	contracted	799.03	9633.18
d21	Oral siphon	contracted	799.331	9469.67
d21	Oral siphon	contracted	799.632	9372.41
d21	Oral siphon	contracted	799.933	9372.41
d21	Oral siphon	contracted	800.235	9320.2
d21	Oral siphon	contracted	800.536	9239.46
d21	Oral siphon	contracted	800.836	9502.86
d21	Oral siphon	contracted	801.137	9270.34
d21	Oral siphon	contracted	801.438	9332.07
d21	Oral siphon	contracted	801.739	9168.18
d21	Oral siphon	contracted	802.04	9118.27
d21	Oral siphon	contracted	802.34	9025.51
d21	Oral siphon	contracted	802.641	8846.94
d21	Oral siphon	contracted	802.941	8849.33
d21	Oral siphon	contracted	803.242	8811.2
d21	Oral siphon	contracted	803.542	8808.82
d21	Oral siphon	contracted	803.842	8711.07
d21	Oral siphon	contracted	804.143	8768.3
d21	Oral siphon	contracted	804.443	8756.38
d21	Oral siphon	contracted	804.743	8374.34
d21	Oral siphon	contracted	805.043	8276.26
d21	Oral siphon	contracted	805.343	8434.11
d21	Oral siphon	contracted	805.643	8371.95
d21	Oral siphon	contracted	805.943	8417.38
d21	Oral siphon	contracted	806.243	8158.94
d21	Oral siphon	contracted	806.543	8187.68
d21	Oral siphon	contracted	806.842	8300.19
d21	Oral siphon	contracted	807.142	8125.4
d21	Oral siphon	contracted	807.442	8252.33
d21	Oral siphon	contracted	807.741	7974.36
d21	Oral siphon	contracted	808.041	8041.51
d21	Oral siphon	contracted	808.34	7902.37
d21	Oral siphon	contracted	808.639	7943.17
d21	Oral siphon	contracted	808.939	7787.11
d21	Oral siphon	contracted	809.238	7787.11
d21	Oral siphon	contracted	809.537	7748.66
d21	Oral siphon	contracted	809.836	7832.74
d21	Oral siphon	contracted	810.135	7568.29
d21	Oral siphon	contracted	810.434	7746.26
d21	Oral siphon	contracted	810.733	7457.53
d21	Oral siphon	contracted	811.032	7650.09
d21	Oral siphon	contracted	811.331	7666.92
d21	Oral siphon	contracted	811.63	7573.1
d21	Oral siphon	contracted	811.929	7541.81
d21	Oral siphon	contracted	812.227	7469.57
d21	Oral siphon	contracted	812.526	7291.2
d21	Oral siphon	contracted	812.824	7257.43
d21	Oral siphon	contracted	813.123	7185.02
d21	Oral siphon	contracted	813.421	7160.88
d21	Oral siphon	contracted	813.72	7332.2
d21	Oral siphon	contracted	814.018	6967.55
d21	Oral siphon	contracted	814.316	6998.98
d21	Oral siphon	contracted	814.614	7059.42
d21	Oral siphon	contracted	814.912	7023.16
d21	Oral siphon	contracted	815.21	6885.29
d21	Oral siphon	contracted	815.508	6723.03
d21	Oral siphon	contracted	815.806	6834.45
d21	Oral siphon	contracted	816.104	6764.22
d21	Oral siphon	contracted	816.402	6739.99
d21	Oral siphon	contracted	816.7	6706.06
d21	Oral siphon	contracted	816.997	6594.52
d21	Oral siphon	contracted	817.295	6718.18
d21	Oral siphon	contracted	817.593	6577.53
d21	Oral siphon	contracted	817.89	6589.67
d21	Oral siphon	contracted	818.188	6504.72
d21	Oral siphon	contracted	818.485	6307.9
d21	Oral siphon	contracted	818.782	6441.58
d21	Oral siphon	contracted	819.08	6375.98
d21	Oral siphon	contracted	819.377	6334.65
d21	Oral siphon	contracted	819.674	6295.74
d21	Oral siphon	contracted	819.971	6315.2
d21	Oral siphon	contracted	820.268	6244.66
d21	Oral siphon	contracted	820.565	6188.68
d21	Oral siphon	contracted	820.862	6152.16
d21	Oral siphon	contracted	821.159	6083.96
d21	Oral siphon	contracted	821.455	6049.85
d21	Oral siphon	contracted	821.752	6088.83
d21	Oral siphon	contracted	822.049	6035.22
d21	Oral siphon	contracted	822.345	5964.51
d21	Oral siphon	contracted	822.642	5837.62
d21	Oral siphon	contracted	822.938	5869.36
d21	Oral siphon	contracted	823.235	5742.36
d21	Oral siphon	contracted	823.531	5886.44
d21	Oral siphon	contracted	823.827	5708.14
d21	Oral siphon	contracted	824.124	5727.7
d21	Oral siphon	contracted	824.42	5661.69
d21	Oral siphon	contracted	824.716	5705.7
d21	Oral siphon	contracted	825.012	5796.11
d21	Oral siphon	contracted	825.308	5610.33
d21	Oral siphon	contracted	825.604	5546.71
d21	Oral siphon	contracted	825.9	5502.64
d21	Oral siphon	contracted	826.196	5392.39
d21	Oral siphon	contracted	826.491	5414.45
d21	Oral siphon	contracted	826.787	5331.1
d21	Oral siphon	contracted	827.083	5274.68
d21	Oral siphon	contracted	827.378	5169.13
d21	Oral siphon	contracted	827.674	5309.03
d21	Oral siphon	contracted	827.969	5046.27
d21	Oral siphon	contracted	828.265	5063.48
d21	Oral siphon	contracted	828.56	4970.03
d21	Oral siphon	contracted	828.855	5213.33
d21	Oral siphon	contracted	829.15	4938.04
d21	Oral siphon	contracted	829.445	5097.89
d21	Oral siphon	contracted	829.74	4962.64
d21	Oral siphon	contracted	830.036	4970.03
d21	Oral siphon	contracted	830.33	5014.3
d21	Oral siphon	contracted	830.625	4837.09
d21	Oral siphon	contracted	830.92	4792.74
d21	Oral siphon	contracted	831.215	4942.96
d21	Oral siphon	contracted	831.51	4753.31
d21	Oral siphon	contracted	831.804	4750.84
d21	Oral siphon	contracted	832.099	4681.8
d21	Oral siphon	contracted	832.393	4773.03
d21	Oral siphon	contracted	832.688	4765.63
d21	Oral siphon	contracted	832.982	4669.46
d21	Oral siphon	contracted	833.277	4442.26
d21	Oral siphon	contracted	833.571	4565.8
d21	Oral siphon	contracted	833.865	4536.16
d21	Oral siphon	contracted	834.159	4449.68
d21	Oral siphon	contracted	834.453	4296.3
d21	Oral siphon	contracted	834.747	4316.1
d21	Oral siphon	contracted	835.041	4392.8
d21	Oral siphon	contracted	835.335	4387.86
d21	Oral siphon	contracted	835.629	4291.35
d21	Oral siphon	contracted	835.923	4298.77
d21	Oral siphon	contracted	836.217	4283.92
d21	Oral siphon	contracted	836.51	4236.87
d21	Oral siphon	contracted	836.804	4224.48
d21	Oral siphon	contracted	837.097	4127.82
d21	Oral siphon	contracted	837.391	4021.15
d21	Oral siphon	contracted	837.684	4127.82
d21	Oral siphon	contracted	837.978	4165.01
d21	Oral siphon	contracted	838.271	4088.14
d21	Oral siphon	contracted	838.564	4095.58
d21	Oral siphon	contracted	838.857	4199.71
d21	Oral siphon	contracted	839.15	3946.66
d21	Oral siphon	contracted	839.443	3983.91
d21	Oral siphon	contracted	839.736	3906.9
d21	Oral siphon	contracted	840.029	4023.63
d21	Oral siphon	contracted	840.322	3976.46
d21	Oral siphon	contracted	840.615	3939.2
d21	Oral siphon	contracted	840.908	3750.23
d21	Oral siphon	contracted	841.2	3760.19
d21	Oral siphon	contracted	841.493	3740.28
d21	Oral siphon	contracted	841.785	3770.14
d21	Oral siphon	contracted	842.078	3688
d21	Oral siphon	contracted	842.37	3618.24
d21	Oral siphon	contracted	842.663	3648.14
d21	Oral siphon	contracted	842.955	3697.96
d21	Oral siphon	contracted	843.247	3538.47
d21	Oral siphon	contracted	843.539	3645.65
d21	Oral siphon	contracted	843.832	3710.41
d21	Oral siphon	contracted	844.124	3545.95
d21	Oral siphon	contracted	844.416	3496.06
d21	Oral siphon	contracted	844.708	3580.86
d21	Oral siphon	contracted	844.999	3506.04
d21	Oral siphon	contracted	845.291	3478.59
d21	Oral siphon	contracted	845.583	3516.02
d21	Oral siphon	contracted	845.875	3381.22
d21	Oral siphon	contracted	846.166	3338.74
d21	Oral siphon	contracted	846.458	3311.24
d21	Oral siphon	contracted	846.749	3441.15
d21	Oral siphon	contracted	847.041	3306.24
d21	Oral siphon	contracted	847.332	3228.71
d21	Oral siphon	contracted	847.623	3096.01
d21	Oral siphon	contracted	847.915	3243.72
d21	Oral siphon	contracted	848.206	3193.68
d21	Oral siphon	contracted	848.497	3196.18
d21	Oral siphon	contracted	848.788	3186.17
d21	Oral siphon	contracted	849.079	3085.99
d21	Oral siphon	contracted	849.37	3063.43
d21	Oral siphon	contracted	849.661	3083.48
d21	Oral siphon	contracted	849.952	3000.75
d21	Oral siphon	contracted	850.242	3096.01
d21	Oral siphon	contracted	850.533	3070.95
d21	Oral siphon	contracted	850.824	3013.29
d21	Oral siphon	contracted	851.114	2933.01
d21	Oral siphon	contracted	851.405	3033.35
d21	Oral siphon	contracted	851.695	3000.75
d21	Oral siphon	contracted	851.985	2938.03
d21	Oral siphon	contracted	852.276	2988.21
d21	Oral siphon	contracted	852.566	2872.75
d21	Oral siphon	contracted	852.856	2777.25
d21	Oral siphon	contracted	853.146	2872.75
d21	Oral siphon	contracted	853.436	2749.59
d21	Oral siphon	contracted	853.726	2814.96
d21	Oral siphon	contracted	854.016	2797.37
d21	Oral siphon	contracted	854.306	2714.38
d21	Oral siphon	contracted	854.596	2676.63
d21	Oral siphon	contracted	854.886	2721.92
d21	Oral siphon	contracted	855.175	2593.52
d21	Oral siphon	contracted	855.465	2764.68
d21	Oral siphon	contracted	855.755	2674.11
d21	Oral siphon	contracted	856.044	2452.32
d21	Oral siphon	contracted	856.333	2535.55
d21	Oral siphon	contracted	856.623	2593.52
d21	Oral siphon	contracted	856.912	2548.16
d21	Oral siphon	contracted	857.201	2477.55
d21	Oral siphon	contracted	857.491	2543.12
d21	Oral siphon	contracted	857.78	2467.46
d21	Oral siphon	contracted	858.069	2497.73
d21	Oral siphon	contracted	858.358	2464.93
d21	Oral siphon	contracted	858.647	2414.45
d21	Oral siphon	contracted	858.935	2437.17
d21	Oral siphon	contracted	859.224	2530.51
d21	Oral siphon	contracted	859.513	2303.29
d21	Oral siphon	contracted	859.802	2285.6
d21	Oral siphon	contracted	860.09	2214.77
d21	Oral siphon	contracted	860.379	2384.15
d21	Oral siphon	contracted	860.667	2353.84
d21	Oral siphon	contracted	860.956	2326.04
d21	Oral siphon	contracted	861.244	2313.41
d21	Oral siphon	contracted	861.532	2328.57
d21	Oral siphon	contracted	861.821	2224.89
d21	Oral siphon	contracted	862.109	2189.46
d21	Oral siphon	contracted	862.397	2045.03
d21	Oral siphon	contracted	862.685	2154.01
d21	Oral siphon	contracted	862.973	2207.17
d21	Oral siphon	contracted	863.261	2039.96
d21	Oral siphon	contracted	863.549	2077.99
d21	Oral siphon	contracted	863.836	2095.74
d21	Oral siphon	contracted	864.124	2105.87
d21	Oral siphon	contracted	864.412	2065.32
d21	Oral siphon	contracted	864.699	1991.76
d21	Oral siphon	contracted	864.987	2027.28
d21	Oral siphon	contracted	865.274	2024.74
d21	Oral siphon	contracted	865.562	1897.81
d21	Oral siphon	contracted	865.849	2004.45
d21	Oral siphon	contracted	866.136	1872.4
d21	Oral siphon	contracted	866.424	1991.76
d21	Oral siphon	contracted	866.711	1892.73
d21	Oral siphon	contracted	866.998	1905.44
d21	Oral siphon	contracted	867.285	1872.4
d21	Oral siphon	contracted	867.572	1882.57
d21	Oral siphon	contracted	867.859	1846.99
d21	Oral siphon	contracted	868.146	1801.21
d21	Oral siphon	contracted	868.432	1727.41
d21	Oral siphon	contracted	868.719	1811.39
d21	Oral siphon	contracted	869.006	1801.21
d21	Oral siphon	contracted	869.292	1681.56
d21	Oral siphon	contracted	869.579	1785.95
d21	Oral siphon	contracted	869.865	1724.86
d21	Oral siphon	contracted	870.152	1719.77
d21	Oral siphon	contracted	870.438	1663.73
d21	Oral siphon	contracted	870.724	1620.39
d21	Oral siphon	contracted	871.011	1656.08
d21	Oral siphon	contracted	871.297	1630.59
d21	Oral siphon	contracted	871.583	1617.84
d21	Oral siphon	contracted	871.869	1617.84
d21	Oral siphon	contracted	872.155	1617.84
d21	Aboral siphon	contracted	400.043	686.057
d21	Aboral siphon	contracted	400.402	624.006
d21	Aboral siphon	contracted	400.762	729.973
d21	Aboral siphon	contracted	401.121	644.696
d21	Aboral siphon	contracted	401.48	722.225
d21	Aboral siphon	contracted	401.839	678.304
d21	Aboral siphon	contracted	402.198	688.641
d21	Aboral siphon	contracted	402.558	740.302
d21	Aboral siphon	contracted	402.917	626.592
d21	Aboral siphon	contracted	403.276	624.006
d21	Aboral siphon	contracted	403.635	678.304
d21	Aboral siphon	contracted	403.994	714.477
d21	Aboral siphon	contracted	404.353	693.809
d21	Aboral siphon	contracted	404.712	647.282
d21	Aboral siphon	contracted	405.07	704.143
d21	Aboral siphon	contracted	405.429	642.11
d21	Aboral siphon	contracted	405.788	686.057
d21	Aboral siphon	contracted	406.147	675.719
d21	Aboral siphon	contracted	406.505	673.134
d21	Aboral siphon	contracted	406.864	649.868
d21	Aboral siphon	contracted	407.223	758.374
d21	Aboral siphon	contracted	407.581	636.938
d21	Aboral siphon	contracted	407.94	740.302
d21	Aboral siphon	contracted	408.298	691.225
d21	Aboral siphon	contracted	408.657	670.55
d21	Aboral siphon	contracted	409.015	688.641
d21	Aboral siphon	contracted	409.374	642.11
d21	Aboral siphon	contracted	409.732	626.592
d21	Aboral siphon	contracted	410.091	530.815
d21	Aboral siphon	contracted	410.449	691.225
d21	Aboral siphon	contracted	410.807	678.304
d21	Aboral siphon	contracted	411.165	644.696
d21	Aboral siphon	contracted	411.523	729.973
d21	Aboral siphon	contracted	411.882	735.138
d21	Aboral siphon	contracted	412.24	639.524
d21	Aboral siphon	contracted	412.598	667.965
d21	Aboral siphon	contracted	412.956	647.282
d21	Aboral siphon	contracted	413.314	740.302
d21	Aboral siphon	contracted	413.672	675.719
d21	Aboral siphon	contracted	414.03	660.209
d21	Aboral siphon	contracted	414.388	657.624
d21	Aboral siphon	contracted	414.745	662.795
d21	Aboral siphon	contracted	415.103	657.624
d21	Aboral siphon	contracted	415.461	683.472
d21	Aboral siphon	contracted	415.819	711.893
d21	Aboral siphon	contracted	416.176	693.809
d21	Aboral siphon	contracted	416.534	742.884
d21	Aboral siphon	contracted	416.892	678.304
d21	Aboral siphon	contracted	417.249	686.057
d21	Aboral siphon	contracted	417.607	753.211
d21	Aboral siphon	contracted	417.964	644.696
d21	Aboral siphon	contracted	418.322	655.039
d21	Aboral siphon	contracted	418.679	657.624
d21	Aboral siphon	contracted	419.036	750.629
d21	Aboral siphon	contracted	419.394	701.56
d21	Aboral siphon	contracted	419.751	662.795
d21	Aboral siphon	contracted	420.108	683.472
d21	Aboral siphon	contracted	420.466	688.641
d21	Aboral siphon	contracted	420.823	693.809
d21	Aboral siphon	contracted	421.18	711.893
d21	Aboral siphon	contracted	421.537	655.039
d21	Aboral siphon	contracted	421.894	701.56
d21	Aboral siphon	contracted	422.251	719.642
d21	Aboral siphon	contracted	422.608	701.56
d21	Aboral siphon	contracted	422.965	742.884
d21	Aboral siphon	contracted	423.322	662.795
d21	Aboral siphon	contracted	423.679	758.374
d21	Aboral siphon	contracted	424.036	704.143
d21	Aboral siphon	contracted	424.393	717.06
d21	Aboral siphon	contracted	424.749	763.536
d21	Aboral siphon	contracted	425.106	701.56
d21	Aboral siphon	contracted	425.463	719.642
d21	Aboral siphon	contracted	425.819	727.391
d21	Aboral siphon	contracted	426.176	626.592
d21	Aboral siphon	contracted	426.532	670.55
d21	Aboral siphon	contracted	426.889	717.06
d21	Aboral siphon	contracted	427.245	704.143
d21	Aboral siphon	contracted	427.602	683.472
d21	Aboral siphon	contracted	427.958	683.472
d21	Aboral siphon	contracted	428.315	732.555
d21	Aboral siphon	contracted	428.671	740.302
d21	Aboral siphon	contracted	429.027	737.72
d21	Aboral siphon	contracted	429.384	727.391
d21	Aboral siphon	contracted	429.74	717.06
d21	Aboral siphon	contracted	430.096	670.55
d21	Aboral siphon	contracted	430.452	735.138
d21	Aboral siphon	contracted	430.808	781.601
d21	Aboral siphon	contracted	431.164	755.792
d21	Aboral siphon	contracted	431.52	683.472
d21	Aboral siphon	contracted	431.876	696.393
d21	Aboral siphon	contracted	432.232	701.56
d21	Aboral siphon	contracted	432.588	776.44
d21	Aboral siphon	contracted	432.944	737.72
d21	Aboral siphon	contracted	433.3	727.391
d21	Aboral siphon	contracted	433.656	735.138
d21	Aboral siphon	contracted	434.011	784.181
d21	Aboral siphon	contracted	434.367	763.536
d21	Aboral siphon	contracted	434.723	636.938
d21	Aboral siphon	contracted	435.078	704.143
d21	Aboral siphon	contracted	435.434	717.06
d21	Aboral siphon	contracted	435.789	784.181
d21	Aboral siphon	contracted	436.145	696.393
d21	Aboral siphon	contracted	436.5	745.466
d21	Aboral siphon	contracted	436.856	691.225
d21	Aboral siphon	contracted	437.211	724.808
d21	Aboral siphon	contracted	437.567	717.06
d21	Aboral siphon	contracted	437.922	797.082
d21	Aboral siphon	contracted	438.277	722.225
d21	Aboral siphon	contracted	438.632	717.06
d21	Aboral siphon	contracted	438.988	696.393
d21	Aboral siphon	contracted	439.343	740.302
d21	Aboral siphon	contracted	439.698	809.979
d21	Aboral siphon	contracted	440.053	768.698
d21	Aboral siphon	contracted	440.408	729.973
d21	Aboral siphon	contracted	440.763	698.976
d21	Aboral siphon	contracted	441.118	704.143
d21	Aboral siphon	contracted	441.473	698.976
d21	Aboral siphon	contracted	441.828	735.138
d21	Aboral siphon	contracted	442.183	745.466
d21	Aboral siphon	contracted	442.537	735.138
d21	Aboral siphon	contracted	442.892	789.342
d21	Aboral siphon	contracted	443.247	786.762
d21	Aboral siphon	contracted	443.602	711.893
d21	Aboral siphon	contracted	443.956	753.211
d21	Aboral siphon	contracted	444.311	711.893
d21	Aboral siphon	contracted	444.665	874.429
d21	Aboral siphon	contracted	445.02	825.453
d21	Aboral siphon	contracted	445.374	763.536
d21	Aboral siphon	contracted	445.729	779.021
d21	Aboral siphon	contracted	446.083	758.374
d21	Aboral siphon	contracted	446.438	719.642
d21	Aboral siphon	contracted	446.792	784.181
d21	Aboral siphon	contracted	447.146	815.138
d21	Aboral siphon	contracted	447.5	791.922
d21	Aboral siphon	contracted	447.855	781.601
d21	Aboral siphon	contracted	448.209	812.558
d21	Aboral siphon	contracted	448.563	809.979
d21	Aboral siphon	contracted	448.917	701.56
d21	Aboral siphon	contracted	449.271	771.279
d21	Aboral siphon	contracted	449.625	776.44
d21	Aboral siphon	contracted	449.979	750.629
d21	Aboral siphon	contracted	450.333	817.717
d21	Aboral siphon	contracted	450.687	773.86
d21	Aboral siphon	contracted	451.041	802.241
d21	Aboral siphon	contracted	451.394	768.698
d21	Aboral siphon	contracted	451.748	828.032
d21	Aboral siphon	contracted	452.102	820.295
d21	Aboral siphon	contracted	452.455	773.86
d21	Aboral siphon	contracted	452.809	802.241
d21	Aboral siphon	contracted	453.163	771.279
d21	Aboral siphon	contracted	453.516	799.661
d21	Aboral siphon	contracted	453.87	735.138
d21	Aboral siphon	contracted	454.223	794.502
d21	Aboral siphon	contracted	454.577	776.44
d21	Aboral siphon	contracted	454.93	714.477
d21	Aboral siphon	contracted	455.283	864.121
d21	Aboral siphon	contracted	455.637	825.453
d21	Aboral siphon	contracted	455.99	763.536
d21	Aboral siphon	contracted	456.343	820.295
d21	Aboral siphon	contracted	456.696	918.219
d21	Aboral siphon	contracted	457.05	771.279
d21	Aboral siphon	contracted	457.403	835.767
d21	Aboral siphon	contracted	457.756	794.502
d21	Aboral siphon	contracted	458.109	848.657
d21	Aboral siphon	contracted	458.462	840.923
d21	Aboral siphon	contracted	458.815	833.188
d21	Aboral siphon	contracted	459.168	794.502
d21	Aboral siphon	contracted	459.521	861.544
d21	Aboral siphon	contracted	459.873	809.979
d21	Aboral siphon	contracted	460.226	828.032
d21	Aboral siphon	contracted	460.579	828.032
d21	Aboral siphon	contracted	460.932	871.852
d21	Aboral siphon	contracted	461.284	828.032
d21	Aboral siphon	contracted	461.637	920.794
d21	Aboral siphon	contracted	461.99	815.138
d21	Aboral siphon	contracted	462.342	815.138
d21	Aboral siphon	contracted	462.695	864.121
d21	Aboral siphon	contracted	463.047	887.312
d21	Aboral siphon	contracted	463.399	851.234
d21	Aboral siphon	contracted	463.752	758.374
d21	Aboral siphon	contracted	464.104	830.61
d21	Aboral siphon	contracted	464.457	864.121
d21	Aboral siphon	contracted	464.809	887.312
d21	Aboral siphon	contracted	465.161	848.657
d21	Aboral siphon	contracted	465.513	853.812
d21	Aboral siphon	contracted	465.865	869.275
d21	Aboral siphon	contracted	466.217	724.808
d21	Aboral siphon	contracted	466.569	846.079
d21	Aboral siphon	contracted	466.921	851.234
d21	Aboral siphon	contracted	467.273	843.501
d21	Aboral siphon	contracted	467.625	861.544
d21	Aboral siphon	contracted	467.977	892.464
d21	Aboral siphon	contracted	468.329	815.138
d21	Aboral siphon	contracted	468.681	864.121
d21	Aboral siphon	contracted	469.033	884.735
d21	Aboral siphon	contracted	469.384	905.343
d21	Aboral siphon	contracted	469.736	910.494
d21	Aboral siphon	contracted	470.088	861.544
d21	Aboral siphon	contracted	470.439	920.794
d21	Aboral siphon	contracted	470.791	905.343
d21	Aboral siphon	contracted	471.142	941.391
d21	Aboral siphon	contracted	471.494	933.668
d21	Aboral siphon	contracted	471.845	941.391
d21	Aboral siphon	contracted	472.197	933.668
d21	Aboral siphon	contracted	472.548	961.981
d21	Aboral siphon	contracted	472.899	897.616
d21	Aboral siphon	contracted	473.251	874.429
d21	Aboral siphon	contracted	473.602	923.369
d21	Aboral siphon	contracted	473.953	987.71
d21	Aboral siphon	contracted	474.304	1010.86
d21	Aboral siphon	contracted	474.655	1010.86
d21	Aboral siphon	contracted	475.006	982.565
d21	Aboral siphon	contracted	475.358	920.794
d21	Aboral siphon	contracted	475.708	977.419
d21	Aboral siphon	contracted	476.059	1031.43
d21	Aboral siphon	contracted	476.41	985.137
d21	Aboral siphon	contracted	476.761	964.554
d21	Aboral siphon	contracted	477.112	1021.14
d21	Aboral siphon	contracted	477.463	992.854
d21	Aboral siphon	contracted	477.814	1067.41
d21	Aboral siphon	contracted	478.164	1044.28
d21	Aboral siphon	contracted	478.515	1116.21
d21	Aboral siphon	contracted	478.865	1082.82
d21	Aboral siphon	contracted	479.216	1010.86
d21	Aboral siphon	contracted	479.567	941.391
d21	Aboral siphon	contracted	479.917	1082.82
d21	Aboral siphon	contracted	480.268	1072.55
d21	Aboral siphon	contracted	480.618	1118.78
d21	Aboral siphon	contracted	480.968	1005.71
d21	Aboral siphon	contracted	481.319	1051.99
d21	Aboral siphon	contracted	481.669	1072.55
d21	Aboral siphon	contracted	482.019	1051.99
d21	Aboral siphon	contracted	482.369	1147.01
d21	Aboral siphon	contracted	482.719	1208.58
d21	Aboral siphon	contracted	483.07	1180.37
d21	Aboral siphon	contracted	483.42	1175.24
d21	Aboral siphon	contracted	483.77	1149.58
d21	Aboral siphon	contracted	484.12	1134.18
d21	Aboral siphon	contracted	484.47	1170.11
d21	Aboral siphon	contracted	484.82	1203.45
d21	Aboral siphon	contracted	485.169	1154.71
d21	Aboral siphon	contracted	485.519	1213.71
d21	Aboral siphon	contracted	485.869	1293.15
d21	Aboral siphon	contracted	486.219	1193.19
d21	Aboral siphon	contracted	486.568	1167.54
d21	Aboral siphon	contracted	486.918	1272.65
d21	Aboral siphon	contracted	487.268	1264.97
d21	Aboral siphon	contracted	487.617	1162.41
d21	Aboral siphon	contracted	487.967	1213.71
d21	Aboral siphon	contracted	488.316	1216.27
d21	Aboral siphon	contracted	488.666	1270.09
d21	Aboral siphon	contracted	489.015	1213.71
d21	Aboral siphon	contracted	489.364	1321.31
d21	Aboral siphon	contracted	489.714	1362.26
d21	Aboral siphon	contracted	490.063	1313.63
d21	Aboral siphon	contracted	490.412	1293.15
d21	Aboral siphon	contracted	490.761	1372.5
d21	Aboral siphon	contracted	491.111	1313.63
d21	Aboral siphon	contracted	491.46	1400.63
d21	Aboral siphon	contracted	491.809	1280.34
d21	Aboral siphon	contracted	492.158	1321.31
d21	Aboral siphon	contracted	492.507	1375.06
d21	Aboral siphon	contracted	492.856	1408.3
d21	Aboral siphon	contracted	493.205	1385.29
d21	Aboral siphon	contracted	493.553	1385.29
d21	Aboral siphon	contracted	493.902	1339.23
d21	Aboral siphon	contracted	494.251	1362.26
d21	Aboral siphon	contracted	494.6	1295.71
d21	Aboral siphon	contracted	494.948	1346.91
d21	Aboral siphon	contracted	495.297	1290.59
d21	Aboral siphon	contracted	495.646	1323.87
d21	Aboral siphon	contracted	495.994	1369.94
d21	Aboral siphon	contracted	496.343	1290.59
d21	Aboral siphon	contracted	496.691	1428.76
d21	Aboral siphon	contracted	497.04	1323.87
d21	Aboral siphon	contracted	497.388	1336.67
d21	Aboral siphon	contracted	497.736	1426.2
d21	Aboral siphon	contracted	498.085	1328.99
d21	Aboral siphon	contracted	498.433	1459.43
d21	Aboral siphon	contracted	498.781	1377.61
d21	Aboral siphon	contracted	499.129	1413.42
d21	Aboral siphon	contracted	499.477	1438.98
d21	Aboral siphon	contracted	499.825	1451.76
d21	Aboral siphon	contracted	500.174	1423.65
d21	Aboral siphon	contracted	500.522	1423.65
d21	Aboral siphon	contracted	500.869	1369.94
d21	Aboral siphon	contracted	501.217	1357.15
d21	Aboral siphon	contracted	501.565	1461.98
d21	Aboral siphon	contracted	501.913	1421.09
d21	Aboral siphon	contracted	502.261	1364.82
d21	Aboral siphon	contracted	502.609	1390.4
d21	Aboral siphon	contracted	502.956	1510.51
d21	Aboral siphon	contracted	503.304	1405.75
d21	Aboral siphon	contracted	503.652	1472.2
d21	Aboral siphon	contracted	503.999	1418.53
d21	Aboral siphon	contracted	504.347	1436.43
d21	Aboral siphon	contracted	504.694	1495.19
d21	Aboral siphon	contracted	505.042	1525.83
d21	Aboral siphon	contracted	505.389	1538.6
d21	Aboral siphon	contracted	505.736	1546.26
d21	Aboral siphon	contracted	506.084	1387.85
d21	Aboral siphon	contracted	506.431	1497.75
d21	Aboral siphon	contracted	506.778	1548.81
d21	Aboral siphon	contracted	507.125	1530.94
d21	Aboral siphon	contracted	507.473	1533.49
d21	Aboral siphon	contracted	507.82	1541.15
d21	Aboral siphon	contracted	508.167	1495.19
d21	Aboral siphon	contracted	508.514	1612.58
d21	Aboral siphon	contracted	508.861	1617.68
d21	Aboral siphon	contracted	509.208	1599.83
d21	Aboral siphon	contracted	509.554	1673.76
d21	Aboral siphon	contracted	509.901	1538.6
d21	Aboral siphon	contracted	510.248	1663.57
d21	Aboral siphon	contracted	510.595	1615.13
d21	Aboral siphon	contracted	510.942	1632.98
d21	Aboral siphon	contracted	511.288	1765.43
d21	Aboral siphon	contracted	511.635	1622.78
d21	Aboral siphon	contracted	511.981	1612.58
d21	Aboral siphon	contracted	512.328	1548.81
d21	Aboral siphon	contracted	512.674	1638.08
d21	Aboral siphon	contracted	513.021	1653.37
d21	Aboral siphon	contracted	513.367	1704.33
d21	Aboral siphon	contracted	513.714	1576.88
d21	Aboral siphon	contracted	514.06	1673.76
d21	Aboral siphon	contracted	514.406	1655.92
d21	Aboral siphon	contracted	514.753	1683.95
d21	Aboral siphon	contracted	515.099	1668.66
d21	Aboral siphon	contracted	515.445	1620.23
d21	Aboral siphon	contracted	515.791	1719.61
d21	Aboral siphon	contracted	516.137	1737.43
d21	Aboral siphon	contracted	516.483	1709.42
d21	Aboral siphon	contracted	516.829	1798.51
d21	Aboral siphon	contracted	517.175	1643.18
d21	Aboral siphon	contracted	517.521	1788.33
d21	Aboral siphon	contracted	517.867	1711.97
d21	Aboral siphon	contracted	518.212	1778.16
d21	Aboral siphon	contracted	518.558	1783.24
d21	Aboral siphon	contracted	518.904	1765.43
d21	Aboral siphon	contracted	519.25	1727.25
d21	Aboral siphon	contracted	519.595	1745.07
d21	Aboral siphon	contracted	519.941	1701.78
d21	Aboral siphon	contracted	520.286	1851.91
d21	Aboral siphon	contracted	520.632	1816.31
d21	Aboral siphon	contracted	520.977	1752.71
d21	Aboral siphon	contracted	521.323	1734.89
d21	Aboral siphon	contracted	521.668	1806.14
d21	Aboral siphon	contracted	522.013	1808.68
d21	Aboral siphon	contracted	522.359	1841.74
d21	Aboral siphon	contracted	522.704	1923.06
d21	Aboral siphon	contracted	523.049	1821.4
d21	Aboral siphon	contracted	523.394	1923.06
d21	Aboral siphon	contracted	523.739	1864.62
d21	Aboral siphon	contracted	524.084	1829.03
d21	Aboral siphon	contracted	524.429	1945.91
d21	Aboral siphon	contracted	524.774	1930.68
d21	Aboral siphon	contracted	525.119	1925.6
d21	Aboral siphon	contracted	525.464	1912.9
d21	Aboral siphon	contracted	525.809	2032.19
d21	Aboral siphon	contracted	526.154	1953.53
d21	Aboral siphon	contracted	526.499	1966.22
d21	Aboral siphon	contracted	526.843	1989.07
d21	Aboral siphon	contracted	527.188	1935.76
d21	Aboral siphon	contracted	527.533	2077.84
d21	Aboral siphon	contracted	527.877	1986.53
d21	Aboral siphon	contracted	528.222	1907.82
d21	Aboral siphon	contracted	528.566	1958.61
d21	Aboral siphon	contracted	528.911	2055.02
d21	Aboral siphon	contracted	529.255	1938.3
d21	Aboral siphon	contracted	529.599	2034.73
d21	Aboral siphon	contracted	529.944	1994.14
d21	Aboral siphon	contracted	530.288	2055.02
d21	Aboral siphon	contracted	530.632	2027.12
d21	Aboral siphon	contracted	530.976	1948.45
d21	Aboral siphon	contracted	531.32	2123.45
d21	Aboral siphon	contracted	531.664	2189.3
d21	Aboral siphon	contracted	532.008	2001.75
d21	Aboral siphon	contracted	532.352	1933.22
d21	Aboral siphon	contracted	532.696	2024.59
d21	Aboral siphon	contracted	533.04	2153.85
d21	Aboral siphon	contracted	533.384	2039.8
d21	Aboral siphon	contracted	533.728	2032.19
d21	Aboral siphon	contracted	534.072	2062.63
d21	Aboral siphon	contracted	534.416	2022.05
d21	Aboral siphon	contracted	534.759	2143.72
d21	Aboral siphon	contracted	535.103	1999.22
d21	Aboral siphon	contracted	535.446	2179.17
d21	Aboral siphon	contracted	535.79	2077.84
d21	Aboral siphon	contracted	536.133	2148.78
d21	Aboral siphon	contracted	536.477	2153.85
d21	Aboral siphon	contracted	536.82	2171.57
d21	Aboral siphon	contracted	537.164	2075.3
d21	Aboral siphon	contracted	537.507	2070.23
d21	Aboral siphon	contracted	537.85	2075.3
d21	Aboral siphon	contracted	538.194	2214.61
d21	Aboral siphon	contracted	538.537	2176.64
d21	Aboral siphon	contracted	538.88	2179.17
d21	Aboral siphon	contracted	539.223	2049.95
d21	Aboral siphon	contracted	539.566	2123.45
d21	Aboral siphon	contracted	539.909	2057.55
d21	Aboral siphon	contracted	540.252	2052.48
d21	Aboral siphon	contracted	540.595	2141.18
d21	Aboral siphon	contracted	540.938	2044.88
d21	Aboral siphon	contracted	541.281	2108.25
d21	Aboral siphon	contracted	541.624	2131.05
d21	Aboral siphon	contracted	541.966	2234.85
d21	Aboral siphon	contracted	542.309	2171.57
d21	Aboral siphon	contracted	542.652	2123.45
d21	Aboral siphon	contracted	542.994	2166.51
d21	Aboral siphon	contracted	543.337	2227.26
d21	Aboral siphon	contracted	543.679	2229.79
d21	Aboral siphon	contracted	544.022	2207.02
d21	Aboral siphon	contracted	544.364	2158.91
d21	Aboral siphon	contracted	544.707	2265.21
d21	Aboral siphon	contracted	545.049	2285.44
d21	Aboral siphon	contracted	545.391	2257.62
d21	Aboral siphon	contracted	545.734	2250.03
d21	Aboral siphon	contracted	546.076	2176.64
d21	Aboral siphon	contracted	546.418	2285.44
d21	Aboral siphon	contracted	546.76	2163.98
d21	Aboral siphon	contracted	547.102	2239.91
d21	Aboral siphon	contracted	547.444	2252.56
d21	Aboral siphon	contracted	547.786	2244.97
d21	Aboral siphon	contracted	548.128	2295.55
d21	Aboral siphon	contracted	548.47	2275.32
d21	Aboral siphon	contracted	548.812	2277.85
d21	Aboral siphon	contracted	549.154	2373.89
d21	Aboral siphon	contracted	549.495	2239.91
d21	Aboral siphon	contracted	549.837	2229.79
d21	Aboral siphon	contracted	550.179	2295.55
d21	Aboral siphon	contracted	550.52	2169.04
d21	Aboral siphon	contracted	550.862	2287.97
d21	Aboral siphon	contracted	551.203	2389.04
d21	Aboral siphon	contracted	551.545	2333.47
d21	Aboral siphon	contracted	551.886	2285.44
d21	Aboral siphon	contracted	552.228	2318.3
d21	Aboral siphon	contracted	552.569	2330.94
d21	Aboral siphon	contracted	552.91	2437.02
d21	Aboral siphon	contracted	553.252	2409.25
d21	Aboral siphon	contracted	553.593	2341.05
d21	Aboral siphon	contracted	553.934	2310.72
d21	Aboral siphon	contracted	554.275	2358.73
d21	Aboral siphon	contracted	554.616	2366.31
d21	Aboral siphon	contracted	554.957	2376.42
d21	Aboral siphon	contracted	555.298	2343.57
d21	Aboral siphon	contracted	555.639	2439.54
d21	Aboral siphon	contracted	555.98	2416.82
d21	Aboral siphon	contracted	556.321	2330.94
d21	Aboral siphon	contracted	556.662	2437.02
d21	Aboral siphon	contracted	557.002	2439.54
d21	Aboral siphon	contracted	557.343	2447.11
d21	Aboral siphon	contracted	557.684	2457.21
d21	Aboral siphon	contracted	558.024	2343.57
d21	Aboral siphon	contracted	558.365	2376.42
d21	Aboral siphon	contracted	558.705	2361.26
d21	Aboral siphon	contracted	559.046	2452.16
d21	Aboral siphon	contracted	559.386	2452.16
d21	Aboral siphon	contracted	559.727	2373.89
d21	Aboral siphon	contracted	560.067	2442.06
d21	Aboral siphon	contracted	560.407	2434.49
d21	Aboral siphon	contracted	560.748	2464.78
d21	Aboral siphon	contracted	561.088	2484.96
d21	Aboral siphon	contracted	561.428	2439.54
d21	Aboral siphon	contracted	561.768	2505.14
d21	Aboral siphon	contracted	562.108	2459.73
d21	Aboral siphon	contracted	562.448	2490
d21	Aboral siphon	contracted	562.788	2500.09
d21	Aboral siphon	contracted	563.128	2553.04
d21	Aboral siphon	contracted	563.468	2495.05
d21	Aboral siphon	contracted	563.808	2482.44
d21	Aboral siphon	contracted	564.148	2583.29
d21	Aboral siphon	contracted	564.487	2492.53
d21	Aboral siphon	contracted	564.827	2490
d21	Aboral siphon	contracted	565.167	2515.23
d21	Aboral siphon	contracted	565.506	2520.27
d21	Aboral siphon	contracted	565.846	2535.4
d21	Aboral siphon	contracted	566.185	2611
d21	Aboral siphon	contracted	566.525	2553.04
d21	Aboral siphon	contracted	566.864	2641.22
d21	Aboral siphon	contracted	567.204	2502.62
d21	Aboral siphon	contracted	567.543	2595.88
d21	Aboral siphon	contracted	567.882	2633.67
d21	Aboral siphon	contracted	568.222	2636.19
d21	Aboral siphon	contracted	568.561	2603.44
d21	Aboral siphon	contracted	568.9	2621.07
d21	Aboral siphon	contracted	569.239	2626.11
d21	Aboral siphon	contracted	569.578	2671.43
d21	Aboral siphon	contracted	569.917	2646.26
d21	Aboral siphon	contracted	570.256	2721.77
d21	Aboral siphon	contracted	570.595	2517.75
d21	Aboral siphon	contracted	570.934	2701.64
d21	Aboral siphon	contracted	571.273	2618.56
d21	Aboral siphon	contracted	571.611	2575.73
d21	Aboral siphon	contracted	571.95	2714.22
d21	Aboral siphon	contracted	572.289	2628.63
d21	Aboral siphon	contracted	572.627	2663.88
d21	Aboral siphon	contracted	572.966	2578.25
d21	Aboral siphon	contracted	573.305	2661.37
d21	Aboral siphon	contracted	573.643	2681.5
d21	Aboral siphon	contracted	573.982	2678.99
d21	Aboral siphon	contracted	574.32	2661.37
d21	Aboral siphon	contracted	574.658	2719.25
d21	Aboral siphon	contracted	574.997	2663.88
d21	Aboral siphon	contracted	575.335	2618.56
d21	Aboral siphon	contracted	575.673	2613.52
d21	Aboral siphon	contracted	576.011	2653.81
d21	Aboral siphon	contracted	576.349	2709.19
d21	Aboral siphon	contracted	576.687	2787.15
d21	Aboral siphon	contracted	577.025	2658.85
d21	Aboral siphon	contracted	577.363	2882.64
d21	Aboral siphon	contracted	577.701	2751.95
d21	Aboral siphon	contracted	578.039	2754.47
d21	Aboral siphon	contracted	578.377	2862.54
d21	Aboral siphon	contracted	578.715	2885.15
d21	Aboral siphon	contracted	579.053	2719.25
d21	Aboral siphon	contracted	579.39	2739.38
d21	Aboral siphon	contracted	579.728	2746.92
d21	Aboral siphon	contracted	580.066	2724.28
d21	Aboral siphon	contracted	580.403	2792.18
d21	Aboral siphon	contracted	580.741	2814.8
d21	Aboral siphon	contracted	581.078	2709.19
d21	Aboral siphon	contracted	581.416	2877.61
d21	Aboral siphon	contracted	581.753	2847.47
d21	Aboral siphon	contracted	582.09	2794.7
d21	Aboral siphon	contracted	582.428	2822.34
d21	Aboral siphon	contracted	582.765	2865.05
d21	Aboral siphon	contracted	583.102	2852.49
d21	Aboral siphon	contracted	583.439	2887.66
d21	Aboral siphon	contracted	583.776	2787.15
d21	Aboral siphon	contracted	584.113	2714.22
d21	Aboral siphon	contracted	584.45	2741.89
d21	Aboral siphon	contracted	584.787	2734.34
d21	Aboral siphon	contracted	585.124	2902.72
d21	Aboral siphon	contracted	585.461	2912.77
d21	Aboral siphon	contracted	585.798	2807.26
d21	Aboral siphon	contracted	586.134	2900.21
d21	Aboral siphon	contracted	586.471	2993.07
d21	Aboral siphon	contracted	586.808	2905.24
d21	Aboral siphon	contracted	587.144	2975.51
d21	Aboral siphon	contracted	587.481	2862.54
d21	Aboral siphon	contracted	587.818	2794.7
d21	Aboral siphon	contracted	588.154	2945.4
d21	Aboral siphon	contracted	588.49	2882.64
d21	Aboral siphon	contracted	588.827	2862.54
d21	Aboral siphon	contracted	589.163	2965.47
d21	Aboral siphon	contracted	589.499	2952.93
d21	Aboral siphon	contracted	589.836	3053.25
d21	Aboral siphon	contracted	590.172	3015.64
d21	Aboral siphon	contracted	590.508	2950.42
d21	Aboral siphon	contracted	590.844	2973
[truncated: 102,398 more rows]

## Sheet: d47
Animal_ID	Sampling_Point	Condition	Wavelength [nm]	Intensity
d47	Oral siphon	contracted	400.043	3.68799
d47	Oral siphon	contracted	400.402	4.28333
d47	Oral siphon	contracted	400.762	3.74875
d47	Oral siphon	contracted	401.121	5.22299
d47	Oral siphon	contracted	401.48	5.71508
d47	Oral siphon	contracted	401.839	6.835
d47	Oral siphon	contracted	402.198	6.02064
d47	Oral siphon	contracted	402.558	4.77106
d47	Oral siphon	contracted	402.917	5.38259
d47	Oral siphon	contracted	403.276	5.52495
d47	Oral siphon	contracted	403.635	4.72049
d47	Oral siphon	contracted	403.994	4.5281
d47	Oral siphon	contracted	404.353	2.92861
d47	Oral siphon	contracted	404.712	2.93651
d47	Oral siphon	contracted	405.07	4.13377
d47	Oral siphon	contracted	405.429	3.59129
d47	Oral siphon	contracted	405.788	2.84935
d47	Oral siphon	contracted	406.147	4.2985
d47	Oral siphon	contracted	406.505	3.88676
d47	Oral siphon	contracted	406.864	4.31843
d47	Oral siphon	contracted	407.223	5.5331
d47	Oral siphon	contracted	407.581	4.78294
d47	Oral siphon	contracted	407.94	5.07421
d47	Oral siphon	contracted	408.298	4.6516
d47	Oral siphon	contracted	408.657	4.50723
d47	Oral siphon	contracted	409.015	5.10064
d47	Oral siphon	contracted	409.374	5.7274
d47	Oral siphon	contracted	409.732	3.77836
d47	Oral siphon	contracted	410.091	3.18631
d47	Oral siphon	contracted	410.449	2.57974
d47	Oral siphon	contracted	410.807	3.39028
d47	Oral siphon	contracted	411.165	2.0926
d47	Oral siphon	contracted	411.523	1.44182
d47	Oral siphon	contracted	411.882	0.82728
d47	Oral siphon	contracted	412.24	1.47761
d47	Oral siphon	contracted	412.598	1.94833
d47	Oral siphon	contracted	412.956	2.51651
d47	Oral siphon	contracted	413.314	1.84437
d47	Oral siphon	contracted	413.672	1.65943
d47	Oral siphon	contracted	414.03	1.81746
d47	Oral siphon	contracted	414.388	1.437
d47	Oral siphon	contracted	414.745	1.03655
d47	Oral siphon	contracted	415.103	1.36881
d47	Oral siphon	contracted	415.461	1.19729
d47	Oral siphon	contracted	415.819	2.40993
d47	Oral siphon	contracted	416.176	2.62943
d47	Oral siphon	contracted	416.534	2.89573
d47	Oral siphon	contracted	416.892	4.76484
d47	Oral siphon	contracted	417.249	4.63395
d47	Oral siphon	contracted	417.607	5.30781
d47	Oral siphon	contracted	417.964	5.21993
d47	Oral siphon	contracted	418.322	3.94464
d47	Oral siphon	contracted	418.679	4.11018
d47	Oral siphon	contracted	419.036	3.85951
d47	Oral siphon	contracted	419.394	2.61007
d47	Oral siphon	contracted	419.751	2.30466
d47	Oral siphon	contracted	420.108	1.13199
d47	Oral siphon	contracted	420.466	1.46742
d47	Oral siphon	contracted	420.823	1.87268
d47	Oral siphon	contracted	421.18	0.96756
d47	Oral siphon	contracted	421.537	0.6801
d47	Oral siphon	contracted	421.894	0.626
d47	Oral siphon	contracted	422.251	0.95646
d47	Oral siphon	contracted	422.608	-0.15696
d47	Oral siphon	contracted	422.965	-0.44168
d47	Oral siphon	contracted	423.322	-0.3653
d47	Oral siphon	contracted	423.679	0.75015
d47	Oral siphon	contracted	424.036	1.01223
d47	Oral siphon	contracted	424.393	1.11799
d47	Oral siphon	contracted	424.749	1.13616
d47	Oral siphon	contracted	425.106	2.29304
d47	Oral siphon	contracted	425.463	2.3399
d47	Oral siphon	contracted	425.819	2.25008
d47	Oral siphon	contracted	426.176	2.13538
d47	Oral siphon	contracted	426.532	2.3573
d47	Oral siphon	contracted	426.889	2.16977
d47	Oral siphon	contracted	427.245	2.43592
d47	Oral siphon	contracted	427.602	2.55043
d47	Oral siphon	contracted	427.958	2.39055
d47	Oral siphon	contracted	428.315	2.24403
d47	Oral siphon	contracted	428.671	2.32722
d47	Oral siphon	contracted	429.027	2.26894
d47	Oral siphon	contracted	429.384	2.49277
d47	Oral siphon	contracted	429.74	2.3333
d47	Oral siphon	contracted	430.096	2.63768
d47	Oral siphon	contracted	430.452	2.91827
d47	Oral siphon	contracted	430.808	3.14966
d47	Oral siphon	contracted	431.164	2.62089
d47	Oral siphon	contracted	431.52	2.1949
d47	Oral siphon	contracted	431.876	2.23593
d47	Oral siphon	contracted	432.232	2.30527
d47	Oral siphon	contracted	432.588	1.87788
d47	Oral siphon	contracted	432.944	1.55036
d47	Oral siphon	contracted	433.3	1.46788
d47	Oral siphon	contracted	433.656	1.94996
d47	Oral siphon	contracted	434.011	1.87284
d47	Oral siphon	contracted	434.367	1.64156
d47	Oral siphon	contracted	434.723	1.57133
d47	Oral siphon	contracted	435.078	1.74916
d47	Oral siphon	contracted	435.434	1.66405
d47	Oral siphon	contracted	435.789	1.62192
d47	Oral siphon	contracted	436.145	1.14922
d47	Oral siphon	contracted	436.5	1.44141
d47	Oral siphon	contracted	436.856	1.06457
d47	Oral siphon	contracted	437.211	1.27852
d47	Oral siphon	contracted	437.567	1.15882
d47	Oral siphon	contracted	437.922	1.19487
d47	Oral siphon	contracted	438.277	1.22881
d47	Oral siphon	contracted	438.632	1.43298
d47	Oral siphon	contracted	438.988	1.12845
d47	Oral siphon	contracted	439.343	1.24393
d47	Oral siphon	contracted	439.698	1.39538
d47	Oral siphon	contracted	440.053	1.24214
d47	Oral siphon	contracted	440.408	1.71903
d47	Oral siphon	contracted	440.763	1.58185
d47	Oral siphon	contracted	441.118	1.93096
d47	Oral siphon	contracted	441.473	1.67375
d47	Oral siphon	contracted	441.828	1.51951
d47	Oral siphon	contracted	442.183	0.74658
d47	Oral siphon	contracted	442.537	0.65928
d47	Oral siphon	contracted	442.892	0.4663
d47	Oral siphon	contracted	443.247	0.29371
d47	Oral siphon	contracted	443.602	0.39019
d47	Oral siphon	contracted	443.956	0.97812
d47	Oral siphon	contracted	444.311	1.26838
d47	Oral siphon	contracted	444.665	1.53845
d47	Oral siphon	contracted	445.02	1.47703
d47	Oral siphon	contracted	445.374	1.44457
d47	Oral siphon	contracted	445.729	1.55749
d47	Oral siphon	contracted	446.083	1.08957
d47	Oral siphon	contracted	446.438	1.32761
d47	Oral siphon	contracted	446.792	1.3827
d47	Oral siphon	contracted	447.146	1.53096
d47	Oral siphon	contracted	447.5	1.91121
d47	Oral siphon	contracted	447.855	1.79146
d47	Oral siphon	contracted	448.209	1.70028
d47	Oral siphon	contracted	448.563	1.79591
d47	Oral siphon	contracted	448.917	1.42408
d47	Oral siphon	contracted	449.271	1.1424
d47	Oral siphon	contracted	449.625	1.18199
d47	Oral siphon	contracted	449.979	0.88895
d47	Oral siphon	contracted	450.333	0.48941
d47	Oral siphon	contracted	450.687	0.53796
d47	Oral siphon	contracted	451.041	0.32694
d47	Oral siphon	contracted	451.394	0.56419
d47	Oral siphon	contracted	451.748	0.86895
d47	Oral siphon	contracted	452.102	0.89423
d47	Oral siphon	contracted	452.455	1.03888
d47	Oral siphon	contracted	452.809	1.43676
d47	Oral siphon	contracted	453.163	1.60809
d47	Oral siphon	contracted	453.516	2.30126
d47	Oral siphon	contracted	453.87	1.71273
d47	Oral siphon	contracted	454.223	1.72933
d47	Oral siphon	contracted	454.577	1.9191
d47	Oral siphon	contracted	454.93	1.56152
d47	Oral siphon	contracted	455.283	1.70733
d47	Oral siphon	contracted	455.637	1.38935
d47	Oral siphon	contracted	455.99	0.4944
d47	Oral siphon	contracted	456.343	1.13751
d47	Oral siphon	contracted	456.696	1.11689
d47	Oral siphon	contracted	457.05	0.83376
d47	Oral siphon	contracted	457.403	1.2303
d47	Oral siphon	contracted	457.756	1.0753
d47	Oral siphon	contracted	458.109	1.22289
d47	Oral siphon	contracted	458.462	1.71156
d47	Oral siphon	contracted	458.815	1.53416
d47	Oral siphon	contracted	459.168	1.4487
d47	Oral siphon	contracted	459.521	1.65094
d47	Oral siphon	contracted	459.873	1.65155
d47	Oral siphon	contracted	460.226	1.51295
d47	Oral siphon	contracted	460.579	1.56027
d47	Oral siphon	contracted	460.932	1.48663
d47	Oral siphon	contracted	461.284	1.52588
d47	Oral siphon	contracted	461.637	1.68982
d47	Oral siphon	contracted	461.99	1.60862
d47	Oral siphon	contracted	462.342	1.7434
d47	Oral siphon	contracted	462.695	1.92599
d47	Oral siphon	contracted	463.047	2.12823
d47	Oral siphon	contracted	463.399	2.24814
d47	Oral siphon	contracted	463.752	2.22763
d47	Oral siphon	contracted	464.104	2.09279
d47	Oral siphon	contracted	464.457	1.76127
d47	Oral siphon	contracted	464.809	1.55588
d47	Oral siphon	contracted	465.161	1.55515
d47	Oral siphon	contracted	465.513	1.2129
d47	Oral siphon	contracted	465.865	1.29356
d47	Oral siphon	contracted	466.217	0.99352
d47	Oral siphon	contracted	466.569	1.0082
d47	Oral siphon	contracted	466.921	1.18811
d47	Oral siphon	contracted	467.273	0.8158
d47	Oral siphon	contracted	467.625	0.70238
d47	Oral siphon	contracted	467.977	0.87793
d47	Oral siphon	contracted	468.329	0.5624
d47	Oral siphon	contracted	468.681	1.01481
d47	Oral siphon	contracted	469.033	0.91757
d47	Oral siphon	contracted	469.384	0.98986
d47	Oral siphon	contracted	469.736	1.31209
d47	Oral siphon	contracted	470.088	1.3433
d47	Oral siphon	contracted	470.439	1.26736
d47	Oral siphon	contracted	470.791	1.3497
d47	Oral siphon	contracted	471.142	1.17175
d47	Oral siphon	contracted	471.494	1.2876
d47	Oral siphon	contracted	471.845	1.37564
d47	Oral siphon	contracted	472.197	1.46704
d47	Oral siphon	contracted	472.548	1.57557
d47	Oral siphon	contracted	472.899	1.57289
d47	Oral siphon	contracted	473.251	1.52644
d47	Oral siphon	contracted	473.602	1.45662
d47	Oral siphon	contracted	473.953	1.46959
d47	Oral siphon	contracted	474.304	1.45738
d47	Oral siphon	contracted	474.655	1.25334
d47	Oral siphon	contracted	475.006	1.11022
d47	Oral siphon	contracted	475.358	1.03138
d47	Oral siphon	contracted	475.708	1.0543
d47	Oral siphon	contracted	476.059	1.06062
d47	Oral siphon	contracted	476.41	0.92387
d47	Oral siphon	contracted	476.761	0.63605
d47	Oral siphon	contracted	477.112	0.67537
d47	Oral siphon	contracted	477.463	0.68349
d47	Oral siphon	contracted	477.814	0.77937
d47	Oral siphon	contracted	478.164	0.87308
d47	Oral siphon	contracted	478.515	0.96598
d47	Oral siphon	contracted	478.865	0.97821
d47	Oral siphon	contracted	479.216	1.05097
d47	Oral siphon	contracted	479.567	1.0461
d47	Oral siphon	contracted	479.917	0.98833
d47	Oral siphon	contracted	480.268	1.11674
d47	Oral siphon	contracted	480.618	1.08194
d47	Oral siphon	contracted	480.968	1.05749
d47	Oral siphon	contracted	481.319	1.18106
d47	Oral siphon	contracted	481.669	1.19234
d47	Oral siphon	contracted	482.019	1.11041
d47	Oral siphon	contracted	482.369	1.2635
d47	Oral siphon	contracted	482.719	1.14517
d47	Oral siphon	contracted	483.07	1.15621
d47	Oral siphon	contracted	483.42	1.05577
d47	Oral siphon	contracted	483.77	0.94234
d47	Oral siphon	contracted	484.12	0.99437
d47	Oral siphon	contracted	484.47	1.1524
d47	Oral siphon	contracted	484.82	1.08064
d47	Oral siphon	contracted	485.169	0.92209
d47	Oral siphon	contracted	485.519	0.84765
d47	Oral siphon	contracted	485.869	0.96413
d47	Oral siphon	contracted	486.219	0.83715
d47	Oral siphon	contracted	486.568	1.00723
d47	Oral siphon	contracted	486.918	1.07172
d47	Oral siphon	contracted	487.268	1.06467
d47	Oral siphon	contracted	487.617	1.24387
d47	Oral siphon	contracted	487.967	1.38043
d47	Oral siphon	contracted	488.316	1.33544
d47	Oral siphon	contracted	488.666	1.52065
d47	Oral siphon	contracted	489.015	1.29565
d47	Oral siphon	contracted	489.364	1.16985
d47	Oral siphon	contracted	489.714	1.03547
d47	Oral siphon	contracted	490.063	0.88425
d47	Oral siphon	contracted	490.412	0.70853
d47	Oral siphon	contracted	490.761	0.73338
d47	Oral siphon	contracted	491.111	0.77671
d47	Oral siphon	contracted	491.46	0.8472
d47	Oral siphon	contracted	491.809	0.76527
d47	Oral siphon	contracted	492.158	0.83219
d47	Oral siphon	contracted	492.507	0.93029
d47	Oral siphon	contracted	492.856	0.95844
d47	Oral siphon	contracted	493.205	0.97052
d47	Oral siphon	contracted	493.553	0.88156
d47	Oral siphon	contracted	493.902	0.72834
d47	Oral siphon	contracted	494.251	0.83028
d47	Oral siphon	contracted	494.6	0.84412
d47	Oral siphon	contracted	494.948	0.86604
d47	Oral siphon	contracted	495.297	0.74819
d47	Oral siphon	contracted	495.646	0.63656
d47	Oral siphon	contracted	495.994	0.65331
d47	Oral siphon	contracted	496.343	0.73953
d47	Oral siphon	contracted	496.691	0.68091
d47	Oral siphon	contracted	497.04	0.67055
d47	Oral siphon	contracted	497.388	0.60058
d47	Oral siphon	contracted	497.736	0.79263
d47	Oral siphon	contracted	498.085	0.84107
d47	Oral siphon	contracted	498.433	0.89553
d47	Oral siphon	contracted	498.781	0.9993
d47	Oral siphon	contracted	499.129	1.05045
d47	Oral siphon	contracted	499.477	1.09694
d47	Oral siphon	contracted	499.825	1.10099
d47	Oral siphon	contracted	500.174	1.00196
d47	Oral siphon	contracted	500.522	0.88776
d47	Oral siphon	contracted	500.869	0.8736
d47	Oral siphon	contracted	501.217	0.81154
d47	Oral siphon	contracted	501.565	0.7993
d47	Oral siphon	contracted	501.913	0.70035
d47	Oral siphon	contracted	502.261	0.71323
d47	Oral siphon	contracted	502.609	0.73667
d47	Oral siphon	contracted	502.956	0.81859
d47	Oral siphon	contracted	503.304	0.75786
d47	Oral siphon	contracted	503.652	0.64998
d47	Oral siphon	contracted	503.999	0.57282
d47	Oral siphon	contracted	504.347	0.64676
d47	Oral siphon	contracted	504.694	0.6526
d47	Oral siphon	contracted	505.042	0.63768
d47	Oral siphon	contracted	505.389	0.59566
d47	Oral siphon	contracted	505.736	0.60377
d47	Oral siphon	contracted	506.084	0.69465
d47	Oral siphon	contracted	506.431	0.76077
d47	Oral siphon	contracted	506.778	0.8198
d47	Oral siphon	contracted	507.125	0.7723
d47	Oral siphon	contracted	507.473	0.72051
d47	Oral siphon	contracted	507.82	0.78812
d47	Oral siphon	contracted	508.167	0.76111
d47	Oral siphon	contracted	508.514	0.7577
d47	Oral siphon	contracted	508.861	0.74105
d47	Oral siphon	contracted	509.208	0.66957
d47	Oral siphon	contracted	509.554	0.65386
d47	Oral siphon	contracted	509.901	0.66877
d47	Oral siphon	contracted	510.248	0.70331
d47	Oral siphon	contracted	510.595	0.75688
d47	Oral siphon	contracted	510.942	0.85438
d47	Oral siphon	contracted	511.288	0.79616
d47	Oral siphon	contracted	511.635	0.78132
d47	Oral siphon	contracted	511.981	0.71397
d47	Oral siphon	contracted	512.328	0.76531
d47	Oral siphon	contracted	512.674	0.68678
d47	Oral siphon	contracted	513.021	0.69779
d47	Oral siphon	contracted	513.367	0.68475
d47	Oral siphon	contracted	513.714	0.80284
d47	Oral siphon	contracted	514.06	0.81216
d47	Oral siphon	contracted	514.406	0.91984
d47	Oral siphon	contracted	514.753	0.80229
d47	Oral siphon	contracted	515.099	0.74076
d47	Oral siphon	contracted	515.445	0.66649
d47	Oral siphon	contracted	515.791	0.59803
d47	Oral siphon	contracted	516.137	0.57655
d47	Oral siphon	contracted	516.483	0.56107
d47	Oral siphon	contracted	516.829	0.51085
d47	Oral siphon	contracted	517.175	0.5386
d47	Oral siphon	contracted	517.521	0.60719
d47	Oral siphon	contracted	517.867	0.68712
d47	Oral siphon	contracted	518.212	0.63656
d47	Oral siphon	contracted	518.558	0.69599
d47	Oral siphon	contracted	518.904	0.74176
d47	Oral siphon	contracted	519.25	0.80806
d47	Oral siphon	contracted	519.595	0.88741
d47	Oral siphon	contracted	519.941	0.93684
d47	Oral siphon	contracted	520.286	0.85063
d47	Oral siphon	contracted	520.632	0.90232
d47	Oral siphon	contracted	520.977	0.82733
d47	Oral siphon	contracted	521.323	0.81406
d47	Oral siphon	contracted	521.668	0.79348
d47	Oral siphon	contracted	522.013	0.83997
d47	Oral siphon	contracted	522.359	0.7283
d47	Oral siphon	contracted	522.704	0.78516
d47	Oral siphon	contracted	523.049	0.72425
d47	Oral siphon	contracted	523.394	0.76388
d47	Oral siphon	contracted	523.739	0.76367
d47	Oral siphon	contracted	524.084	0.76834
d47	Oral siphon	contracted	524.429	0.78778
d47	Oral siphon	contracted	524.774	0.90442
d47	Oral siphon	contracted	525.119	0.88627
d47	Oral siphon	contracted	525.464	0.92674
d47	Oral siphon	contracted	525.809	0.91608
d47	Oral siphon	contracted	526.154	0.90399
d47	Oral siphon	contracted	526.499	0.88709
d47	Oral siphon	contracted	526.843	0.86531
d47	Oral siphon	contracted	527.188	0.7211
d47	Oral siphon	contracted	527.533	0.71774
d47	Oral siphon	contracted	527.877	0.75802
d47	Oral siphon	contracted	528.222	0.72942
d47	Oral siphon	contracted	528.566	0.73739
d47	Oral siphon	contracted	528.911	0.77608
d47	Oral siphon	contracted	529.255	0.66074
d47	Oral siphon	contracted	529.599	0.76893
d47	Oral siphon	contracted	529.944	0.8376
d47	Oral siphon	contracted	530.288	0.80457
d47	Oral siphon	contracted	530.632	0.81367
d47	Oral siphon	contracted	530.976	0.78121
d47	Oral siphon	contracted	531.32	0.71887
d47	Oral siphon	contracted	531.664	0.74656
d47	Oral siphon	contracted	532.008	0.70557
d47	Oral siphon	contracted	532.352	0.60914
d47	Oral siphon	contracted	532.696	0.62494
d47	Oral siphon	contracted	533.04	0.57718
d47	Oral siphon	contracted	533.384	0.50817
d47	Oral siphon	contracted	533.728	0.49176
d47	Oral siphon	contracted	534.072	0.51256
d47	Oral siphon	contracted	534.416	0.50623
d47	Oral siphon	contracted	534.759	0.49851
d47	Oral siphon	contracted	535.103	0.49193
d47	Oral siphon	contracted	535.446	0.56099
d47	Oral siphon	contracted	535.79	0.62205
d47	Oral siphon	contracted	536.133	0.68023
d47	Oral siphon	contracted	536.477	0.68732
d47	Oral siphon	contracted	536.82	0.75409
d47	Oral siphon	contracted	537.164	0.71862
d47	Oral siphon	contracted	537.507	0.72642
d47	Oral siphon	contracted	537.85	0.69231
d47	Oral siphon	contracted	538.194	0.75856
d47	Oral siphon	contracted	538.537	0.79209
d47	Oral siphon	contracted	538.88	0.76312
d47	Oral siphon	contracted	539.223	0.74939
d47	Oral siphon	contracted	539.566	0.84242
d47	Oral siphon	contracted	539.909	0.81373
d47	Oral siphon	contracted	540.252	0.87693
d47	Oral siphon	contracted	540.595	0.84003
d47	Oral siphon	contracted	540.938	0.8329
d47	Oral siphon	contracted	541.281	0.81894
d47	Oral siphon	contracted	541.624	0.79425
d47	Oral siphon	contracted	541.966	0.78529
d47	Oral siphon	contracted	542.309	0.77642
d47	Oral siphon	contracted	542.652	0.75161
d47	Oral siphon	contracted	542.994	0.77479
d47	Oral siphon	contracted	543.337	0.76335
d47	Oral siphon	contracted	543.679	0.776
d47	Oral siphon	contracted	544.022	0.85136
d47	Oral siphon	contracted	544.364	0.78164
d47	Oral siphon	contracted	544.707	0.74415
d47	Oral siphon	contracted	545.049	0.75039
d47	Oral siphon	contracted	545.391	0.76936
d47	Oral siphon	contracted	545.734	0.81603
d47	Oral siphon	contracted	546.076	0.94478
d47	Oral siphon	contracted	546.418	0.83557
d47	Oral siphon	contracted	546.76	0.89966
d47	Oral siphon	contracted	547.102	0.96801
d47	Oral siphon	contracted	547.444	0.94733
d47	Oral siphon	contracted	547.786	0.93601
d47	Oral siphon	contracted	548.128	0.91968
d47	Oral siphon	contracted	548.47	0.79771
d47	Oral siphon	contracted	548.812	0.85646
d47	Oral siphon	contracted	549.154	0.86658
d47	Oral siphon	contracted	549.495	0.84057
d47	Oral siphon	contracted	549.837	0.82588
d47	Oral siphon	contracted	550.179	0.82644
d47	Oral siphon	contracted	550.52	0.85913
d47	Oral siphon	contracted	550.862	0.96587
d47	Oral siphon	contracted	551.203	0.9241
d47	Oral siphon	contracted	551.545	0.9447
d47	Oral siphon	contracted	551.886	1.0463
d47	Oral siphon	contracted	552.228	1.10642
d47	Oral siphon	contracted	552.569	1.02607
d47	Oral siphon	contracted	552.91	0.98754
d47	Oral siphon	contracted	553.252	0.9476
d47	Oral siphon	contracted	553.593	0.9713
d47	Oral siphon	contracted	553.934	0.93455
d47	Oral siphon	contracted	554.275	0.83635
d47	Oral siphon	contracted	554.616	0.77179
d47	Oral siphon	contracted	554.957	0.87733
d47	Oral siphon	contracted	555.298	0.81672
d47	Oral siphon	contracted	555.639	0.80525
d47	Oral siphon	contracted	555.98	0.82008
d47	Oral siphon	contracted	556.321	0.82905
d47	Oral siphon	contracted	556.662	0.84672
d47	Oral siphon	contracted	557.002	0.88215
d47	Oral siphon	contracted	557.343	0.87371
d47	Oral siphon	contracted	557.684	0.90008
d47	Oral siphon	contracted	558.024	0.83874
d47	Oral siphon	contracted	558.365	0.87562
d47	Oral siphon	contracted	558.705	0.86419
d47	Oral siphon	contracted	559.046	0.81394
d47	Oral siphon	contracted	559.386	0.78524
d47	Oral siphon	contracted	559.727	0.74771
d47	Oral siphon	contracted	560.067	0.73583
d47	Oral siphon	contracted	560.407	0.80933
d47	Oral siphon	contracted	560.748	0.76875
d47	Oral siphon	contracted	561.088	0.78631
d47	Oral siphon	contracted	561.428	0.85521
d47	Oral siphon	contracted	561.768	0.82087
d47	Oral siphon	contracted	562.108	0.92536
d47	Oral siphon	contracted	562.448	0.99528
d47	Oral siphon	contracted	562.788	1.01624
d47	Oral siphon	contracted	563.128	0.95961
d47	Oral siphon	contracted	563.468	0.96848
d47	Oral siphon	contracted	563.808	0.94639
d47	Oral siphon	contracted	564.148	0.98871
d47	Oral siphon	contracted	564.487	0.87758
d47	Oral siphon	contracted	564.827	0.8665
d47	Oral siphon	contracted	565.167	0.82028
d47	Oral siphon	contracted	565.506	0.81533
d47	Oral siphon	contracted	565.846	0.81508
d47	Oral siphon	contracted	566.185	0.83036
d47	Oral siphon	contracted	566.525	0.81506
d47	Oral siphon	contracted	566.864	0.84949
d47	Oral siphon	contracted	567.204	0.89219
d47	Oral siphon	contracted	567.543	0.87192
d47	Oral siphon	contracted	567.882	0.95916
d47	Oral siphon	contracted	568.222	0.92744
d47	Oral siphon	contracted	568.561	0.94551
d47	Oral siphon	contracted	568.9	0.90614
d47	Oral siphon	contracted	569.239	0.85247
d47	Oral siphon	contracted	569.578	0.7786
d47	Oral siphon	contracted	569.917	0.82751
d47	Oral siphon	contracted	570.256	0.80339
d47	Oral siphon	contracted	570.595	0.78963
d47	Oral siphon	contracted	570.934	0.75839
d47	Oral siphon	contracted	571.273	0.75575
d47	Oral siphon	contracted	571.611	0.81007
d47	Oral siphon	contracted	571.95	0.7922
d47	Oral siphon	contracted	572.289	0.79525
d47	Oral siphon	contracted	572.627	0.83005
d47	Oral siphon	contracted	572.966	0.88157
d47	Oral siphon	contracted	573.305	0.87773
d47	Oral siphon	contracted	573.643	0.92899
d47	Oral siphon	contracted	573.982	0.90276
d47	Oral siphon	contracted	574.32	0.94325
d47	Oral siphon	contracted	574.658	0.90469
d47	Oral siphon	contracted	574.997	0.94057
d47	Oral siphon	contracted	575.335	0.9395
d47	Oral siphon	contracted	575.673	0.992
d47	Oral siphon	contracted	576.011	0.99381
d47	Oral siphon	contracted	576.349	1.00598
d47	Oral siphon	contracted	576.687	0.94143
d47	Oral siphon	contracted	577.025	0.95619
d47	Oral siphon	contracted	577.363	0.91246
d47	Oral siphon	contracted	577.701	0.87125
d47	Oral siphon	contracted	578.039	0.84414
d47	Oral siphon	contracted	578.377	0.83956
d47	Oral siphon	contracted	578.715	0.84638
d47	Oral siphon	contracted	579.053	0.87528
d47	Oral siphon	contracted	579.39	0.96084
d47	Oral siphon	contracted	579.728	0.91156
d47	Oral siphon	contracted	580.066	0.91124
d47	Oral siphon	contracted	580.403	0.95172
d47	Oral siphon	contracted	580.741	0.95635
d47	Oral siphon	contracted	581.078	0.95133
d47	Oral siphon	contracted	581.416	0.98885
d47	Oral siphon	contracted	581.753	0.90385
d47	Oral siphon	contracted	582.09	0.96811
d47	Oral siphon	contracted	582.428	0.99314
d47	Oral siphon	contracted	582.765	0.93854
d47	Oral siphon	contracted	583.102	0.97183
d47	Oral siphon	contracted	583.439	0.95099
d47	Oral siphon	contracted	583.776	0.93053
d47	Oral siphon	contracted	584.113	0.95034
d47	Oral siphon	contracted	584.45	0.90456
d47	Oral siphon	contracted	584.787	0.96211
d47	Oral siphon	contracted	585.124	0.95955
d47	Oral siphon	contracted	585.461	0.96626
d47	Oral siphon	contracted	585.798	1.06335
d47	Oral siphon	contracted	586.134	1.10072
d47	Oral siphon	contracted	586.471	1.07051
d47	Oral siphon	contracted	586.808	1.13959
d47	Oral siphon	contracted	587.144	1.1016
d47	Oral siphon	contracted	587.481	1.1221
d47	Oral siphon	contracted	587.818	1.07382
d47	Oral siphon	contracted	588.154	0.96757
d47	Oral siphon	contracted	588.49	0.97126
d47	Oral siphon	contracted	588.827	0.94631
d47	Oral siphon	contracted	589.163	0.88668
d47	Oral siphon	contracted	589.499	0.94974
d47	Oral siphon	contracted	589.836	0.98617
d47	Oral siphon	contracted	590.172	1.11051
d47	Oral siphon	contracted	590.508	1.23243
d47	Oral siphon	contracted	590.844	1.29138
d47	Oral siphon	contracted	591.18	1.40862
d47	Oral siphon	contracted	591.516	1.45326
d47	Oral siphon	contracted	591.852	1.46498
d47	Oral siphon	contracted	592.188	1.45364
d47	Oral siphon	contracted	592.524	1.43914
d47	Oral siphon	contracted	592.86	1.39995
d47	Oral siphon	contracted	593.195	1.32501
d47	Oral siphon	contracted	593.531	1.30935
d47	Oral siphon	contracted	593.867	1.31832
d47	Oral siphon	contracted	594.202	1.26973
d47	Oral siphon	contracted	594.538	1.23192
d47	Oral siphon	contracted	594.874	1.20326
d47	Oral siphon	contracted	595.209	1.21895
d47	Oral siphon	contracted	595.545	1.29196
d47	Oral siphon	contracted	595.88	1.2936
d47	Oral siphon	contracted	596.215	1.33637
d47	Oral siphon	contracted	596.551	1.36935
d47	Oral siphon	contracted	596.886	1.46583
d47	Oral siphon	contracted	597.221	1.41223
d47	Oral siphon	contracted	597.556	1.33842
d47	Oral siphon	contracted	597.891	1.25019
d47	Oral siphon	contracted	598.226	1.2168
d47	Oral siphon	contracted	598.561	1.10168
d47	Oral siphon	contracted	598.896	1.09691
d47	Oral siphon	contracted	599.231	1.07278
d47	Oral siphon	contracted	599.566	1.12148
d47	Oral siphon	contracted	599.901	1.15709
d47	Oral siphon	contracted	600.236	1.26024
d47	Oral siphon	contracted	600.57	1.28519
d47	Oral siphon	contracted	600.905	1.42615
d47	Oral siphon	contracted	601.239	1.38397
d47	Oral siphon	contracted	601.574	1.48012
d47	Oral siphon	contracted	601.909	1.47307
d47	Oral siphon	contracted	602.243	1.50379
d47	Oral siphon	contracted	602.577	1.51203
d47	Oral siphon	contracted	602.912	1.57412
d47	Oral siphon	contracted	603.246	1.60075
d47	Oral siphon	contracted	603.58	1.65903
d47	Oral siphon	contracted	603.915	1.56162
d47	Oral siphon	contracted	604.249	1.52935
d47	Oral siphon	contracted	604.583	1.5338
d47	Oral siphon	contracted	604.917	1.49919
d47	Oral siphon	contracted	605.251	1.5134
d47	Oral siphon	contracted	605.585	1.43813
d47	Oral siphon	contracted	605.919	1.42099
d47	Oral siphon	contracted	606.253	1.43484
d47	Oral siphon	contracted	606.587	1.46611
d47	Oral siphon	contracted	606.921	1.48932
d47	Oral siphon	contracted	607.254	1.51872
d47	Oral siphon	contracted	607.588	1.47428
d47	Oral siphon	contracted	607.922	1.53279
d47	Oral siphon	contracted	608.255	1.52833
d47	Oral siphon	contracted	608.589	1.56911
d47	Oral siphon	contracted	608.922	1.60227
d47	Oral siphon	contracted	609.256	1.66873
d47	Oral siphon	contracted	609.589	1.62446
d47	Oral siphon	contracted	609.923	1.6802
d47	Oral siphon	contracted	610.256	1.63541
d47	Oral siphon	contracted	610.589	1.67446
d47	Oral siphon	contracted	610.922	1.59595
d47	Oral siphon	contracted	611.256	1.67494
d47	Oral siphon	contracted	611.589	1.66911
d47	Oral siphon	contracted	611.922	1.79012
d47	Oral siphon	contracted	612.255	1.75765
d47	Oral siphon	contracted	612.588	1.83053
d47	Oral siphon	contracted	612.921	1.89122
d47	Oral siphon	contracted	613.254	1.97321
d47	Oral siphon	contracted	613.586	1.96007
d47	Oral siphon	contracted	613.919	1.97182
d47	Oral siphon	contracted	614.252	1.88381
d47	Oral siphon	contracted	614.585	1.94598
d47	Oral siphon	contracted	614.917	1.8957
d47	Oral siphon	contracted	615.25	1.88699
d47	Oral siphon	contracted	615.582	1.93316
d47	Oral siphon	contracted	615.915	1.97606
d47	Oral siphon	contracted	616.247	2.00906
d47	Oral siphon	contracted	616.58	2.02001
d47	Oral siphon	contracted	616.912	1.94546
d47	Oral siphon	contracted	617.244	2.00735
d47	Oral siphon	contracted	617.576	2.01864
d47	Oral siphon	contracted	617.909	2.03903
d47	Oral siphon	contracted	618.241	2.04438
d47	Oral siphon	contracted	618.573	2.02794
d47	Oral siphon	contracted	618.905	2.12819
d47	Oral siphon	contracted	619.237	2.22118
d47	Oral siphon	contracted	619.569	2.28688
d47	Oral siphon	contracted	619.901	2.264
d47	Oral siphon	contracted	620.233	2.22545
d47	Oral siphon	contracted	620.564	2.21836
d47	Oral siphon	contracted	620.896	2.27686
d47	Oral siphon	contracted	621.228	2.2801
d47	Oral siphon	contracted	621.56	2.3174
d47	Oral siphon	contracted	621.891	2.31235
d47	Oral siphon	contracted	622.223	2.43791
d47	Oral siphon	contracted	622.554	2.50418
d47	Oral siphon	contracted	622.886	2.57018
d47	Oral siphon	contracted	623.217	2.57922
d47	Oral siphon	contracted	623.548	2.61234
d47	Oral siphon	contracted	623.88	2.64277
d47	Oral siphon	contracted	624.211	2.66481
d47	Oral siphon	contracted	624.542	2.68695
d47	Oral siphon	contracted	624.873	2.64636
d47	Oral siphon	contracted	625.204	2.59756
d47	Oral siphon	contracted	625.535	2.6366
d47	Oral siphon	contracted	625.866	2.72349
d47	Oral siphon	contracted	626.197	2.69912
d47	Oral siphon	contracted	626.528	2.75268
d47	Oral siphon	contracted	626.859	2.8178
d47	Oral siphon	contracted	627.19	2.95847
d47	Oral siphon	contracted	627.521	3.0314
d47	Oral siphon	contracted	627.852	3.0391
d47	Oral siphon	contracted	628.182	2.99651
d47	Oral siphon	contracted	628.513	3.01178
d47	Oral siphon	contracted	628.843	3.10897
d47	Oral siphon	contracted	629.174	3.04816
d47	Oral siphon	contracted	629.504	3.09683
d47	Oral siphon	contracted	629.835	3.19058
d47	Oral siphon	contracted	630.165	3.23085
d47	Oral siphon	contracted	630.495	3.39193
d47	Oral siphon	contracted	630.826	3.55503
d47	Oral siphon	contracted	631.156	3.60463
d47	Oral siphon	contracted	631.486	3.73069
d47	Oral siphon	contracted	631.816	3.81606
d47	Oral siphon	contracted	632.146	3.84711
d47	Oral siphon	contracted	632.476	3.88363
d47	Oral siphon	contracted	632.806	3.79915
d47	Oral siphon	contracted	633.136	3.82236
d47	Oral siphon	contracted	633.466	3.81478
d47	Oral siphon	contracted	633.796	3.88542
d47	Oral siphon	contracted	634.126	3.89312
d47	Oral siphon	contracted	634.455	3.96179
d47	Oral siphon	contracted	634.785	4.00987
d47	Oral siphon	contracted	635.115	4.12944
d47	Oral siphon	contracted	635.444	4.18051
d47	Oral siphon	contracted	635.774	4.23592
d47	Oral siphon	contracted	636.103	4.24272
d47	Oral siphon	contracted	636.433	4.34927
d47	Oral siphon	contracted	636.762	4.33547
d47	Oral siphon	contracted	637.091	4.49573
d47	Oral siphon	contracted	637.421	4.53954
d47	Oral siphon	contracted	637.75	4.60086
d47	Oral siphon	contracted	638.079	4.66666
d47	Oral siphon	contracted	638.408	4.75996
d47	Oral siphon	contracted	638.737	4.72187
d47	Oral siphon	contracted	639.066	4.85795
d47	Oral siphon	contracted	639.395	4.9003
d47	Oral siphon	contracted	639.724	4.92655
d47	Oral siphon	contracted	640.053	4.97552
d47	Oral siphon	contracted	640.382	5.0304
d47	Oral siphon	contracted	640.711	5.11235
d47	Oral siphon	contracted	641.039	5.20469
d47	Oral siphon	contracted	641.368	5.24551
d47	Oral siphon	contracted	641.697	5.29069
d47	Oral siphon	contracted	642.025	5.43614
d47	Oral siphon	contracted	642.354	5.50434
d47	Oral siphon	contracted	642.682	5.57321
d47	Oral siphon	contracted	643.011	5.68397
d47	Oral siphon	contracted	643.339	5.77941
d47	Oral siphon	contracted	643.667	5.86431
d47	Oral siphon	contracted	643.995	5.9327
d47	Oral siphon	contracted	644.324	5.97675
d47	Oral siphon	contracted	644.652	6.03908
d47	Oral siphon	contracted	644.98	6.16093
d47	Oral siphon	contracted	645.308	6.0827
d47	Oral siphon	contracted	645.636	6.10749
d47	Oral siphon	contracted	645.964	6.16983
d47	Oral siphon	contracted	646.292	6.27372
d47	Oral siphon	contracted	646.62	6.31172
d47	Oral siphon	contracted	646.948	6.42329
d47	Oral siphon	contracted	647.275	6.45808
d47	Oral siphon	contracted	647.603	6.63049
d47	Oral siphon	contracted	647.931	6.79291
d47	Oral siphon	contracted	648.258	6.89443
d47	Oral siphon	contracted	648.586	6.92385
d47	Oral siphon	contracted	648.913	7.05879
d47	Oral siphon	contracted	649.241	7.1393
d47	Oral siphon	contracted	649.568	7.21166
d47	Oral siphon	contracted	649.896	7.19259
d47	Oral siphon	contracted	650.223	7.30748
d47	Oral siphon	contracted	650.55	7.40413
d47	Oral siphon	contracted	650.877	7.47247
d47	Oral siphon	contracted	651.205	7.53292
d47	Oral siphon	contracted	651.532	7.5647
d47	Oral siphon	contracted	651.859	7.70358
d47	Oral siphon	contracted	652.186	7.88372
d47	Oral siphon	contracted	652.513	7.82237
d47	Oral siphon	contracted	652.84	7.85595
d47	Oral siphon	contracted	653.166	8.02415
d47	Oral siphon	contracted	653.493	8.06344
d47	Oral siphon	contracted	653.82	8.25587
d47	Oral siphon	contracted	654.147	8.27465
d47	Oral siphon	contracted	654.473	8.34456
d47	Oral siphon	contracted	654.8	8.58834
d47	Oral siphon	contracted	655.126	8.6601
d47	Oral siphon	contracted	655.453	8.65725
d47	Oral siphon	contracted	655.779	8.8029
d47	Oral siphon	contracted	656.106	8.81627
d47	Oral siphon	contracted	656.432	8.89898
d47	Oral siphon	contracted	656.758	8.9994
d47	Oral siphon	contracted	657.085	9.02352
d47	Oral siphon	contracted	657.411	9.13162
d47	Oral siphon	contracted	657.737	9.28548
d47	Oral siphon	contracted	658.063	9.31857
d47	Oral siphon	contracted	658.389	9.43317
d47	Oral siphon	contracted	658.715	9.52552
d47	Oral siphon	contracted	659.041	9.57337
d47	Oral siphon	contracted	659.367	9.64795
d47	Oral siphon	contracted	659.693	9.7432
d47	Oral siphon	contracted	660.018	9.78029
d47	Oral siphon	contracted	660.344	9.87436
d47	Oral siphon	contracted	660.67	9.94255
d47	Oral siphon	contracted	660.995	10.0734
d47	Oral siphon	contracted	661.321	10.1267
d47	Oral siphon	contracted	661.647	10.3048
d47	Oral siphon	contracted	661.972	10.3502
d47	Oral siphon	contracted	662.297	10.4434
d47	Oral siphon	contracted	662.623	10.6688
d47	Oral siphon	contracted	662.948	10.8392
d47	Oral siphon	contracted	663.273	10.9644
d47	Oral siphon	contracted	663.599	11.1987
d47	Oral siphon	contracted	663.924	11.3096
d47	Oral siphon	contracted	664.249	11.402
d47	Oral siphon	contracted	664.574	11.4211
d47	Oral siphon	contracted	664.899	11.3858
d47	Oral siphon	contracted	665.224	11.4262
d47	Oral siphon	contracted	665.549	11.4008
d47	Oral siphon	contracted	665.874	11.3928
d47	Oral siphon	contracted	666.198	11.3497
d47	Oral siphon	contracted	666.523	11.5669
d47	Oral siphon	contracted	666.848	11.7309
d47	Oral siphon	contracted	667.173	11.8752
d47	Oral siphon	contracted	667.497	11.9793
d47	Oral siphon	contracted	667.822	12.0437
d47	Oral siphon	contracted	668.146	12.2008
d47	Oral siphon	contracted	668.471	12.3255
d47	Oral siphon	contracted	668.795	12.2663
d47	Oral siphon	contracted	669.119	12.3883
d47	Oral siphon	contracted	669.444	12.4357
d47	Oral siphon	contracted	669.768	12.4917
d47	Oral siphon	contracted	670.092	12.5932
d47	Oral siphon	contracted	670.416	12.6427
d47	Oral siphon	contracted	670.74	12.6905
d47	Oral siphon	contracted	671.064	12.7891
d47	Oral siphon	contracted	671.388	12.843
d47	Oral siphon	contracted	671.712	12.9999
d47	Oral siphon	contracted	672.036	13.0516
d47	Oral siphon	contracted	672.36	13.1027
d47	Oral siphon	contracted	672.684	13.0519
d47	Oral siphon	contracted	673.007	13.089
d47	Oral siphon	contracted	673.331	13.2255
d47	Oral siphon	contracted	673.655	13.284
d47	Oral siphon	contracted	673.978	13.2485
d47	Oral siphon	contracted	674.302	13.4083
d47	Oral siphon	contracted	674.625	13.6083
d47	Oral siphon	contracted	674.948	13.7515
d47	Oral siphon	contracted	675.272	13.8886
d47	Oral siphon	contracted	675.595	13.8813
d47	Oral siphon	contracted	675.918	13.9375
d47	Oral siphon	contracted	676.241	13.9515
d47	Oral siphon	contracted	676.565	13.8769
d47	Oral siphon	contracted	676.888	13.8526
d47	Oral siphon	contracted	677.211	13.8565
d47	Oral siphon	contracted	677.534	13.9234
d47	Oral siphon	contracted	677.857	13.955
d47	Oral siphon	contracted	678.18	14.0734
d47	Oral siphon	contracted	678.502	14.1973
d47	Oral siphon	contracted	678.825	14.307
d47	Oral siphon	contracted	679.148	14.3778
d47	Oral siphon	contracted	679.47	14.5744
d47	Oral siphon	contracted	679.793	14.5458
d47	Oral siphon	contracted	680.116	14.6996
d47	Oral siphon	contracted	680.438	14.7055
d47	Oral siphon	contracted	680.761	14.6557
d47	Oral siphon	contracted	681.083	14.6596
d47	Oral siphon	contracted	681.405	14.6916
d47	Oral siphon	contracted	681.728	14.6138
d47	Oral siphon	contracted	682.05	14.7256
d47	Oral siphon	contracted	682.372	14.7857
d47	Oral siphon	contracted	682.694	14.837
d47	Oral siphon	contracted	683.016	15.0786
d47	Oral siphon	contracted	683.338	15.1342
d47	Oral siphon	contracted	683.66	15.276
d47	Oral siphon	contracted	683.982	15.4596
d47	Oral siphon	contracted	684.304	15.5574
d47	Oral siphon	contracted	684.626	15.6528
d47	Oral siphon	contracted	684.948	15.7398
d47	Oral siphon	contracted	685.27	15.7394
d47	Oral siphon	contracted	685.591	15.8725
d47	Oral siphon	contracted	685.913	15.9165
d47	Oral siphon	contracted	686.234	15.9404
d47	Oral siphon	contracted	686.556	16.0224
d47	Oral siphon	contracted	686.877	15.9402
d47	Oral siphon	contracted	687.199	16.0011
d47	Oral siphon	contracted	687.52	16.0314
d47	Oral siphon	contracted	687.841	16.0081
d47	Oral siphon	contracted	688.163	16.0971
d47	Oral siphon	contracted	688.484	16.1056
d47	Oral siphon	contracted	688.805	16.0753
d47	Oral siphon	contracted	689.126	16.2166
d47	Oral siphon	contracted	689.447	16.1304
d47	Oral siphon	contracted	689.768	16.1215
d47	Oral siphon	contracted	690.089	16.2339
d47	Oral siphon	contracted	690.41	16.1542
d47	Oral siphon	contracted	690.731	16.2144
d47	Oral siphon	contracted	691.051	16.2313
d47	Oral siphon	contracted	691.372	16.2817
d47	Oral siphon	contracted	691.693	16.3299
d47	Oral siphon	contracted	692.013	16.5331
d47	Oral siphon	contracted	692.334	16.5401
d47	Oral siphon	contracted	692.655	16.7274
d47	Oral siphon	contracted	692.975	16.6868
d47	Oral siphon	contracted	693.295	16.8322
d47	Oral siphon	contracted	693.616	16.8564
d47	Oral siphon	contracted	693.936	16.9986
d47	Oral siphon	contracted	694.256	16.915
d47	Oral siphon	contracted	694.576	16.961
d47	Oral siphon	contracted	694.897	16.8729
d47	Oral siphon	contracted	695.217	17.1056
d47	Oral siphon	contracted	695.537	17.111
d47	Oral siphon	contracted	695.857	17.1984
d47	Oral siphon	contracted	696.177	17.1572
d47	Oral siphon	contracted	696.496	17.2545
d47	Oral siphon	contracted	696.816	17.2571
d47	Oral siphon	contracted	697.136	17.3483
d47	Oral siphon	contracted	697.456	17.1594
d47	Oral siphon	contracted	697.775	17.124
d47	Oral siphon	contracted	698.095	17.156
d47	Oral siphon	contracted	698.414	17.2248
d47	Oral siphon	contracted	698.734	17.1465
d47	Oral siphon	contracted	699.053	17.2015
d47	Oral siphon	contracted	699.373	17.2529
d47	Oral siphon	contracted	699.692	17.3512
d47	Oral siphon	contracted	700.011	17.2074
d47	Oral siphon	contracted	700.331	17.3266
d47	Oral siphon	contracted	700.65	17.4516
d47	Oral siphon	contracted	700.969	17.6074
d47	Oral siphon	contracted	701.288	17.6676
d47	Oral siphon	contracted	701.607	17.6752
d47	Oral siphon	contracted	701.926	17.7043
d47	Oral siphon	contracted	702.245	17.9062
d47	Oral siphon	contracted	702.564	17.8419
d47	Oral siphon	contracted	702.882	17.7252
d47	Oral siphon	contracted	703.201	17.7667
d47	Oral siphon	contracted	703.52	17.8528
d47	Oral siphon	contracted	703.839	17.9167
d47	Oral siphon	contracted	704.157	17.9759
d47	Oral siphon	contracted	704.476	18.1034
d47	Oral siphon	contracted	704.794	18.0641
d47	Oral siphon	contracted	705.113	18.252
d47	Oral siphon	contracted	705.431	18.2161
d47	Oral siphon	contracted	705.749	18.0924
d47	Oral siphon	contracted	706.067	18.1812
d47	Oral siphon	contracted	706.386	18.2347
d47	Oral siphon	contracted	706.704	18.2146
d47	Oral siphon	contracted	707.022	18.3111
d47	Oral siphon	contracted	707.34	18.2596
d47	Oral siphon	contracted	707.658	18.2571
d47	Oral siphon	contracted	707.976	18.3271
d47	Oral siphon	contracted	708.294	18.1774
d47	Oral siphon	contracted	708.612	18.2201
d47	Oral siphon	contracted	708.929	18.3013
d47	Oral siphon	contracted	709.247	18.2712
d47	Oral siphon	contracted	709.565	18.1752
d47	Oral siphon	contracted	709.882	18.2889
d47	Oral siphon	contracted	710.2	18.4759
d47	Oral siphon	contracted	710.517	18.5644
d47	Oral siphon	contracted	710.835	18.6133
d47	Oral siphon	contracted	711.152	18.5235
d47	Oral siphon	contracted	711.47	18.6206
d47	Oral siphon	contracted	711.787	18.739
d47	Oral siphon	contracted	712.104	18.5771
d47	Oral siphon	contracted	712.421	18.545
d47	Oral siphon	contracted	712.738	18.6402
d47	Oral siphon	contracted	713.055	18.7132
d47	Oral siphon	contracted	713.372	18.5683
d47	Oral siphon	contracted	713.689	18.6274
d47	Oral siphon	contracted	714.006	18.7487
d47	Oral siphon	contracted	714.323	18.8574
d47	Oral siphon	contracted	714.64	18.828
d47	Oral siphon	contracted	714.957	18.7335
d47	Oral siphon	contracted	715.273	18.5954
d47	Oral siphon	contracted	715.59	18.9403
d47	Oral siphon	contracted	715.907	18.8704
d47	Oral siphon	contracted	716.223	18.831
d47	Oral siphon	contracted	716.54	19.0186
d47	Oral siphon	contracted	716.856	19.0234
d47	Oral siphon	contracted	717.172	19.0345
d47	Oral siphon	contracted	717.489	19.1736
d47	Oral siphon	contracted	717.805	18.9196
d47	Oral siphon	contracted	718.121	18.9013
d47	Oral siphon	contracted	718.437	18.841
d47	Oral siphon	contracted	718.753	18.5845
d47	Oral siphon	contracted	719.069	18.7031
d47	Oral siphon	contracted	719.385	18.6789
d47	Oral siphon	contracted	719.701	18.5094
d47	Oral siphon	contracted	720.017	18.589
d47	Oral siphon	contracted	720.333	18.4836
d47	Oral siphon	contracted	720.649	18.5948
d47	Oral siphon	contracted	720.964	18.75
d47	Oral siphon	contracted	721.28	18.6111
d47	Oral siphon	contracted	721.596	18.7636
d47	Oral siphon	contracted	721.911	18.884
d47	Oral siphon	contracted	722.227	18.9667
d47	Oral siphon	contracted	722.542	19.0911
d47	Oral siphon	contracted	722.858	18.9663
d47	Oral siphon	contracted	723.173	18.9025
d47	Oral siphon	contracted	723.488	18.948
d47	Oral siphon	contracted	723.803	18.8351
d47	Oral siphon	contracted	724.119	18.8247
d47	Oral siphon	contracted	724.434	18.7447
d47	Oral siphon	contracted	724.749	18.7158
d47	Oral siphon	contracted	725.064	18.9356
d47	Oral siphon	contracted	725.379	18.9897
d47	Oral siphon	contracted	725.693	18.8899
d47	Oral siphon	contracted	726.008	19.0598
d47	Oral siphon	contracted	726.323	18.9719
d47	Oral siphon	contracted	726.638	19.1043
d47	Oral siphon	contracted	726.952	19.1708
d47	Oral siphon	contracted	727.267	19.0436
d47	Oral siphon	contracted	727.582	19.0997
d47	Oral siphon	contracted	727.896	19.2505
d47	Oral siphon	contracted	728.211	19.0635
d47	Oral siphon	contracted	728.525	19.1552
d47	Oral siphon	contracted	728.839	19.122
d47	Oral siphon	contracted	729.154	19.0961
d47	Oral siphon	contracted	729.468	19.0202
d47	Oral siphon	contracted	729.782	18.7934
d47	Oral siphon	contracted	730.096	18.7756
d47	Oral siphon	contracted	730.41	18.7283
d47	Oral siphon	contracted	730.724	18.8041
d47	Oral siphon	contracted	731.038	18.766
d47	Oral siphon	contracted	731.352	18.7189
d47	Oral siphon	contracted	731.666	18.898
d47	Oral siphon	contracted	731.98	19.2328
d47	Oral siphon	contracted	732.293	19.1594
d47	Oral siphon	contracted	732.607	19.3965
d47	Oral siphon	contracted	732.921	19.5404
d47	Oral siphon	contracted	733.234	19.7339
d47	Oral siphon	contracted	733.548	19.8185
d47	Oral siphon	contracted	733.861	19.6671
d47	Oral siphon	contracted	734.174	19.537
d47	Oral siphon	contracted	734.488	19.5494
d47	Oral siphon	contracted	734.801	19.4624
d47	Oral siphon	contracted	735.114	19.318
d47	Oral siphon	contracted	735.427	19.267
d47	Oral siphon	contracted	735.741	19.1751
d47	Oral siphon	contracted	736.054	19.2484
d47	Oral siphon	contracted	736.367	19.2834
d47	Oral siphon	contracted	736.68	19.4414
d47	Oral siphon	contracted	736.992	19.6584
d47	Oral siphon	contracted	737.305	19.5177
d47	Oral siphon	contracted	737.618	19.2176
d47	Oral siphon	contracted	737.931	19.3322
d47	Oral siphon	contracted	738.243	19.3592
d47	Oral siphon	contracted	738.556	19.2015
d47	Oral siphon	contracted	738.869	19.0207
d47	Oral siphon	contracted	739.181	18.7825
d47	Oral siphon	contracted	739.494	18.7833
d47	Oral siphon	contracted	739.806	18.9223
d47	Oral siphon	contracted	740.118	18.83
d47	Oral siphon	contracted	740.431	18.8227
d47	Oral siphon	contracted	740.743	18.9136
d47	Oral siphon	contracted	741.055	18.9916
d47	Oral siphon	contracted	741.367	18.95
d47	Oral siphon	contracted	741.679	19.1215
d47	Oral siphon	contracted	741.991	19.2189
d47	Oral siphon	contracted	742.303	19.3467
d47	Oral siphon	contracted	742.615	19.2502
d47	Oral siphon	contracted	742.927	19.166
d47	Oral siphon	contracted	743.239	19.1588
d47	Oral siphon	contracted	743.55	19.424
d47	Oral siphon	contracted	743.862	19.4126
d47	Oral siphon	contracted	744.174	19.5042
d47	Oral siphon	contracted	744.485	19.4853
d47	Oral siphon	contracted	744.797	19.6455
d47	Oral siphon	contracted	745.108	19.8634
d47	Oral siphon	contracted	745.419	19.8224
d47	Oral siphon	contracted	745.731	19.5427
d47	Oral siphon	contracted	746.042	19.581
d47	Oral siphon	contracted	746.353	19.3703
d47	Oral siphon	contracted	746.664	19.1996
d47	Oral siphon	contracted	746.975	19.1285
d47	Oral siphon	contracted	747.286	18.8655
d47	Oral siphon	contracted	747.597	19.0883
d47	Oral siphon	contracted	747.908	19.2911
d47	Oral siphon	contracted	748.219	19.2214
d47	Oral siphon	contracted	748.53	19.4162
d47	Oral siphon	contracted	748.841	19.4548
d47	Oral siphon	contracted	749.152	19.4094
d47	Oral siphon	contracted	749.462	19.579
d47	Oral siphon	contracted	749.773	19.3629
d47	Oral siphon	contracted	750.083	19.2398
d47	Oral siphon	contracted	750.394	19.2191
d47	Oral siphon	contracted	750.704	19.255
d47	Oral siphon	contracted	751.015	19.3386
d47	Oral siphon	contracted	751.325	19.3795
d47	Oral siphon	contracted	751.635	19.3005
d47	Oral siphon	contracted	751.945	19.238
d47	Oral siphon	contracted	752.256	19.1659
d47	Oral siphon	contracted	752.566	19.2706
d47	Oral siphon	contracted	752.876	19.0282
d47	Oral siphon	contracted	753.186	18.9918
d47	Oral siphon	contracted	753.496	19.063
d47	Oral siphon	contracted	753.805	19.114
d47	Oral siphon	contracted	754.115	19.3239
d47	Oral siphon	contracted	754.425	19.4226
d47	Oral siphon	contracted	754.735	19.5862
d47	Oral siphon	contracted	755.044	19.7295
d47	Oral siphon	contracted	755.354	19.8255
d47	Oral siphon	contracted	755.663	19.5804
d47	Oral siphon	contracted	755.973	19.4652
d47	Oral siphon	contracted	756.282	19.3987
d47	Oral siphon	contracted	756.592	19.5025
d47	Oral siphon	contracted	756.901	18.9776
d47	Oral siphon	contracted	757.21	18.6555
d47	Oral siphon	contracted	757.519	18.7009
d47	Oral siphon	contracted	757.828	18.9442
d47	Oral siphon	contracted	758.137	19.1104
d47	Oral siphon	contracted	758.446	19.2627
d47	Oral siphon	contracted	758.755	19.1807
d47	Oral siphon	contracted	759.064	19.5481
d47	Oral siphon	contracted	759.373	19.6939
d47	Oral siphon	contracted	759.682	19.7428
d47	Oral siphon	contracted	759.991	19.9191
d47	Oral siphon	contracted	760.299	19.9448
d47	Oral siphon	contracted	760.608	19.898
d47	Oral siphon	contracted	760.916	19.7787
d47	Oral siphon	contracted	761.225	19.7862
d47	Oral siphon	contracted	761.533	19.8054
d47	Oral siphon	contracted	761.842	19.8022
d47	Oral siphon	contracted	762.15	19.6171
d47	Oral siphon	contracted	762.458	19.5358
d47	Oral siphon	contracted	762.767	19.3457
d47	Oral siphon	contracted	763.075	19.3171
d47	Oral siphon	contracted	763.383	19.2698
d47	Oral siphon	contracted	763.691	19.3743
d47	Oral siphon	contracted	763.999	19.1538
d47	Oral siphon	contracted	764.307	19.0176
d47	Oral siphon	contracted	764.615	19.1049
d47	Oral siphon	contracted	764.922	19.007
d47	Oral siphon	contracted	765.23	19.2074
d47	Oral siphon	contracted	765.538	18.9548
d47	Oral siphon	contracted	765.845	18.9991
d47	Oral siphon	contracted	766.153	19.0813
d47	Oral siphon	contracted	766.461	19.129
d47	Oral siphon	contracted	766.768	18.9669
d47	Oral siphon	contracted	767.075	19.2191
d47	Oral siphon	contracted	767.383	19.3429
d47	Oral siphon	contracted	767.69	19.4681
d47	Oral siphon	contracted	767.997	19.4824
d47	Oral siphon	contracted	768.304	19.9193
d47	Oral siphon	contracted	768.612	19.9505
d47	Oral siphon	contracted	768.919	19.9962
d47	Oral siphon	contracted	769.226	19.8365
d47	Oral siphon	contracted	769.533	19.633
d47	Oral siphon	contracted	769.84	19.5177
d47	Oral siphon	contracted	770.146	19.4895
d47	Oral siphon	contracted	770.453	18.9713
d47	Oral siphon	contracted	770.76	18.9559
d47	Oral siphon	contracted	771.066	19.0964
d47	Oral siphon	contracted	771.373	19.1226
d47	Oral siphon	contracted	771.68	18.9523
d47	Oral siphon	contracted	771.986	19.0558
d47	Oral siphon	contracted	772.293	19.0674
d47	Oral siphon	contracted	772.599	18.7977
d47	Oral siphon	contracted	772.905	18.5692
d47	Oral siphon	contracted	773.211	18.4703
d47	Oral siphon	contracted	773.518	18.5709
d47	Oral siphon	contracted	773.824	18.6491
d47	Oral siphon	contracted	774.13	18.5157
d47	Oral siphon	contracted	774.436	18.3477
d47	Oral siphon	contracted	774.742	18.5351
d47	Oral siphon	contracted	775.048	18.8135
d47	Oral siphon	contracted	775.354	18.6986
d47	Oral siphon	contracted	775.659	18.3123
d47	Oral siphon	contracted	775.965	18.3742
d47	Oral siphon	contracted	776.271	18.25
d47	Oral siphon	contracted	776.576	18.6036
d47	Oral siphon	contracted	776.882	18.7743
d47	Oral siphon	contracted	777.188	18.7233
d47	Oral siphon	contracted	777.493	19.0477
d47	Oral siphon	contracted	777.798	19.154
d47	Oral siphon	contracted	778.104	19.2613
d47	Oral siphon	contracted	778.409	19.3302
d47	Oral siphon	contracted	778.714	18.9667
d47	Oral siphon	contracted	779.019	18.6247
d47	Oral siphon	contracted	779.324	18.5163
d47	Oral siphon	contracted	779.629	18.321
d47	Oral siphon	contracted	779.934	18.3205
d47	Oral siphon	contracted	780.239	18.1519
d47	Oral siphon	contracted	780.544	18.2361
d47	Oral siphon	contracted	780.849	18.5875
d47	Oral siphon	contracted	781.154	18.9235
d47	Oral siphon	contracted	781.458	19.0777
d47	Oral siphon	contracted	781.763	19.2583
d47	Oral siphon	contracted	782.068	19.4634
d47	Oral siphon	contracted	782.372	19.4512
d47	Oral siphon	contracted	782.677	19.6173
d47	Oral siphon	contracted	782.981	19.3482
d47	Oral siphon	contracted	783.285	19.2213
d47	Oral siphon	contracted	783.59	19.3149
d47	Oral siphon	contracted	783.894	18.9842
d47	Oral siphon	contracted	784.198	19.3543
d47	Oral siphon	contracted	784.502	19.6027
d47	Oral siphon	contracted	784.806	19.1858
d47	Oral siphon	contracted	785.11	19.2904
d47	Oral siphon	contracted	785.414	19.2334
d47	Oral siphon	contracted	785.718	19.144
d47	Oral siphon	contracted	786.022	19.3836
d47	Oral siphon	contracted	786.326	19.1475
d47	Oral siphon	contracted	786.629	18.7767
d47	Oral siphon	contracted	786.933	18.9714
d47	Oral siphon	contracted	787.236	18.9115
d47	Oral siphon	contracted	787.54	19.3634
d47	Oral siphon	contracted	787.843	19.4532
d47	Oral siphon	contracted	788.147	19.4513
d47	Oral siphon	contracted	788.45	19.2402
d47	Oral siphon	contracted	788.753	19.3389
d47	Oral siphon	contracted	789.057	19.7979
d47	Oral siphon	contracted	789.36	19.813
d47	Oral siphon	contracted	789.663	19.19
d47	Oral siphon	contracted	789.966	19.3798
d47	Oral siphon	contracted	790.269	19.4052
d47	Oral siphon	contracted	790.572	19.527
d47	Oral siphon	contracted	790.875	19.6243
d47	Oral siphon	contracted	791.178	19.1669
d47	Oral siphon	contracted	791.48	19.3061
d47	Oral siphon	contracted	791.783	19.5871
d47	Oral siphon	contracted	792.086	19.1803
d47	Oral siphon	contracted	792.388	18.8232
d47	Oral siphon	contracted	792.691	18.8054
d47	Oral siphon	contracted	792.993	18.7214
d47	Oral siphon	contracted	793.296	19.1421
d47	Oral siphon	contracted	793.598	19.1665
d47	Oral siphon	contracted	793.9	18.8839
d47	Oral siphon	contracted	794.202	19.497
d47	Oral siphon	contracted	794.505	19.937
d47	Oral siphon	contracted	794.807	19.4608
d47	Oral siphon	contracted	795.109	19.646
d47	Oral siphon	contracted	795.411	19.4945
d47	Oral siphon	contracted	795.713	19.0333
d47	Oral siphon	contracted	796.015	19.2493
d47	Oral siphon	contracted	796.316	18.7062
d47	Oral siphon	contracted	796.618	18.487
d47	Oral siphon	contracted	796.92	19.2857
d47	Oral siphon	contracted	797.221	19.1846
d47	Oral siphon	contracted	797.523	18.7463
d47	Oral siphon	contracted	797.825	19.0853
d47	Oral siphon	contracted	798.126	19.4638
d47	Oral siphon	contracted	798.427	19.6323
d47	Oral siphon	contracted	798.729	19.7476
d47	Oral siphon	contracted	799.03	19.1673
d47	Oral siphon	contracted	799.331	19.4017
d47	Oral siphon	contracted	799.632	19.9037
d47	Oral siphon	contracted	799.933	20.7365
d47	Oral siphon	contracted	800.235	20.5032
d47	Oral siphon	contracted	800.536	20.4545
d47	Oral siphon	contracted	800.836	20.3786
d47	Oral siphon	contracted	801.137	20.6128
d47	Oral siphon	contracted	801.438	19.9917
d47	Oral siphon	contracted	801.739	19.6525
d47	Oral siphon	contracted	802.04	18.6705
d47	Oral siphon	contracted	802.34	18.909
d47	Oral siphon	contracted	802.641	18.714
d47	Oral siphon	contracted	802.941	18.5242
d47	Oral siphon	contracted	803.242	18.999
d47	Oral siphon	contracted	803.542	19.5739
d47	Oral siphon	contracted	803.842	20.11
d47	Oral siphon	contracted	804.143	20.8081
d47	Oral siphon	contracted	804.443	21.0278
d47	Oral siphon	contracted	804.743	21.0932
d47	Oral siphon	contracted	805.043	21.7316
d47	Oral siphon	contracted	805.343	21.4869
d47	Oral siphon	contracted	805.643	20.7605
d47	Oral siphon	contracted	805.943	20.767
d47	Oral siphon	contracted	806.243	20.1984
d47	Oral siphon	contracted	806.543	19.3614
d47	Oral siphon	contracted	806.842	19.2457
d47	Oral siphon	contracted	807.142	18.7466
d47	Oral siphon	contracted	807.442	18.2079
d47	Oral siphon	contracted	807.741	18.4523
d47	Oral siphon	contracted	808.041	17.7905
d47	Oral siphon	contracted	808.34	17.7455
d47	Oral siphon	contracted	808.639	18.0317
d47	Oral siphon	contracted	808.939	18.6862
d47	Oral siphon	contracted	809.238	18.664
d47	Oral siphon	contracted	809.537	18.846
d47	Oral siphon	contracted	809.836	19.5583
d47	Oral siphon	contracted	810.135	20.2037
d47	Oral siphon	contracted	810.434	20.4289
d47	Oral siphon	contracted	810.733	20.846
d47	Oral siphon	contracted	811.032	19.9898
d47	Oral siphon	contracted	811.331	19.9871
d47	Oral siphon	contracted	811.63	20.4982
d47	Oral siphon	contracted	811.929	19.8618
d47	Oral siphon	contracted	812.227	20.0675
d47	Oral siphon	contracted	812.526	19.5312
d47	Oral siphon	contracted	812.824	19.3919
d47	Oral siphon	contracted	813.123	20.1645
d47	Oral siphon	contracted	813.421	20.0639
d47	Oral siphon	contracted	813.72	19.9426
d47	Oral siphon	contracted	814.018	20.328
d47	Oral siphon	contracted	814.316	19.8582
d47	Oral siphon	contracted	814.614	20.0771
d47	Oral siphon	contracted	814.912	19.712
d47	Oral siphon	contracted	815.21	19.7682
d47	Oral siphon	contracted	815.508	19.8539
d47	Oral siphon	contracted	815.806	19.2446
d47	Oral siphon	contracted	816.104	19.0537
d47	Oral siphon	contracted	816.402	19.8342
d47	Oral siphon	contracted	816.7	20.4886
d47	Oral siphon	contracted	816.997	20.6072
d47	Oral siphon	contracted	817.295	19.8503
d47	Oral siphon	contracted	817.593	19.6255
d47	Oral siphon	contracted	817.89	20.0903
d47	Oral siphon	contracted	818.188	19.6067
d47	Oral siphon	contracted	818.485	18.9978
d47	Oral siphon	contracted	818.782	18.829
d47	Oral siphon	contracted	819.08	19.3799
d47	Oral siphon	contracted	819.377	19.3677
d47	Oral siphon	contracted	819.674	19.7338
d47	Oral siphon	contracted	819.971	19.6399
d47	Oral siphon	contracted	820.268	20.2263
d47	Oral siphon	contracted	820.565	19.8376
d47	Oral siphon	contracted	820.862	19.5014
d47	Oral siphon	contracted	821.159	18.7612
d47	Oral siphon	contracted	821.455	19.9821
d47	Oral siphon	contracted	821.752	19.8077
d47	Oral siphon	contracted	822.049	20.2353
d47	Oral siphon	contracted	822.345	19.7909
d47	Oral siphon	contracted	822.642	20.7287
d47	Oral siphon	contracted	822.938	21.4447
d47	Oral siphon	contracted	823.235	21.901
d47	Oral siphon	contracted	823.531	20.7243
d47	Oral siphon	contracted	823.827	19.8578
d47	Oral siphon	contracted	824.124	20.0053
d47	Oral siphon	contracted	824.42	20.6979
d47	Oral siphon	contracted	824.716	19.9844
d47	Oral siphon	contracted	825.012	19.2933
d47	Oral siphon	contracted	825.308	19.534
d47	Oral siphon	contracted	825.604	19.7878
d47	Oral siphon	contracted	825.9	20.8147
d47	Oral siphon	contracted	826.196	19.9315
d47	Oral siphon	contracted	826.491	20.0277
d47	Oral siphon	contracted	826.787	20.4204
d47	Oral siphon	contracted	827.083	19.8575
d47	Oral siphon	contracted	827.378	19.7879
d47	Oral siphon	contracted	827.674	19.7901
d47	Oral siphon	contracted	827.969	20.5717
d47	Oral siphon	contracted	828.265	21.2487
d47	Oral siphon	contracted	828.56	20.5929
d47	Oral siphon	contracted	828.855	20.6367
d47	Oral siphon	contracted	829.15	20.6527
d47	Oral siphon	contracted	829.445	20.0845
d47	Oral siphon	contracted	829.74	20.1609
d47	Oral siphon	contracted	830.036	19.8867
d47	Oral siphon	contracted	830.33	19.5235
d47	Oral siphon	contracted	830.625	19.3487
d47	Oral siphon	contracted	830.92	18.7253
d47	Oral siphon	contracted	831.215	19.2907
d47	Oral siphon	contracted	831.51	19.9906
d47	Oral siphon	contracted	831.804	19.8404
d47	Oral siphon	contracted	832.099	19.7457
d47	Oral siphon	contracted	832.393	18.4328
d47	Oral siphon	contracted	832.688	19.0183
d47	Oral siphon	contracted	832.982	19.3199
d47	Oral siphon	contracted	833.277	18.7788
d47	Oral siphon	contracted	833.571	18.6235
d47	Oral siphon	contracted	833.865	18.982
d47	Oral siphon	contracted	834.159	18.8569
d47	Oral siphon	contracted	834.453	21.1182
d47	Oral siphon	contracted	834.747	21.7388
d47	Oral siphon	contracted	835.041	21.1991
d47	Oral siphon	contracted	835.335	21.6201
d47	Oral siphon	contracted	835.629	20.7193
d47	Oral siphon	contracted	835.923	20.6255
d47	Oral siphon	contracted	836.217	19.8331
d47	Oral siphon	contracted	836.51	18.4082
d47	Oral siphon	contracted	836.804	18.449
d47	Oral siphon	contracted	837.097	18.186
d47	Oral siphon	contracted	837.391	18.5626
d47	Oral siphon	contracted	837.684	19.437
d47	Oral siphon	contracted	837.978	20.7877
d47	Oral siphon	contracted	838.271	21.3298
d47	Oral siphon	contracted	838.564	21.2631
d47	Oral siphon	contracted	838.857	20.612
d47	Oral siphon	contracted	839.15	21.156
d47	Oral siphon	contracted	839.443	20.6784
d47	Oral siphon	contracted	839.736	19.4191
d47	Oral siphon	contracted	840.029	18.7536
d47	Oral siphon	contracted	840.322	19.2855
d47	Oral siphon	contracted	840.615	20.2306
d47	Oral siphon	contracted	840.908	20.5213
d47	Oral siphon	contracted	841.2	21.0921
d47	Oral siphon	contracted	841.493	21.6844
d47	Oral siphon	contracted	841.785	22.792
d47	Oral siphon	contracted	842.078	22.7345
d47	Oral siphon	contracted	842.37	22.573
d47	Oral siphon	contracted	842.663	22.6576
d47	Oral siphon	contracted	842.955	23.9345
d47	Oral siphon	contracted	843.247	23.9067
d47	Oral siphon	contracted	843.539	24.3906
d47	Oral siphon	contracted	843.832	22.5459
d47	Oral siphon	contracted	844.124	22.8894
d47	Oral siphon	contracted	844.416	22.2111
d47	Oral siphon	contracted	844.708	21.098
d47	Oral siphon	contracted	844.999	19.9601
d47	Oral siphon	contracted	845.291	21.3174
d47	Oral siphon	contracted	845.583	21.4878
d47	Oral siphon	contracted	845.875	22.9773
d47	Oral siphon	contracted	846.166	21.7177
d47	Oral siphon	contracted	846.458	22.2995
d47	Oral siphon	contracted	846.749	22.8679
d47	Oral siphon	contracted	847.041	22.5857
d47	Oral siphon	contracted	847.332	23.4735
d47	Oral siphon	contracted	847.623	22.5279
d47	Oral siphon	contracted	847.915	23.8048
d47	Oral siphon	contracted	848.206	23.8106
d47	Oral siphon	contracted	848.497	23.4329
d47	Oral siphon	contracted	848.788	24.0695
d47	Oral siphon	contracted	849.079	24.3715
d47	Oral siphon	contracted	849.37	21.552
d47	Oral siphon	contracted	849.661	21.4798
d47	Oral siphon	contracted	849.952	21.9401
d47	Oral siphon	contracted	850.242	21.3093
d47	Oral siphon	contracted	850.533	22.4484
d47	Oral siphon	contracted	850.824	21.7877
d47	Oral siphon	contracted	851.114	21.5476
d47	Oral siphon	contracted	851.405	21.8959
d47	Oral siphon	contracted	851.695	23.3083
d47	Oral siphon	contracted	851.985	22.2829
d47	Oral siphon	contracted	852.276	24.4571
d47	Oral siphon	contracted	852.566	22.9973
d47	Oral siphon	contracted	852.856	22.9557
d47	Oral siphon	contracted	853.146	24.482
d47	Oral siphon	contracted	853.436	23.6579
d47	Oral siphon	contracted	853.726	24.1112
d47	Oral siphon	contracted	854.016	23.3465
d47	Oral siphon	contracted	854.306	22.2495
d47	Oral siphon	contracted	854.596	23.9166
d47	Oral siphon	contracted	854.886	24.6337
d47	Oral siphon	contracted	855.175	23.7666
d47	Oral siphon	contracted	855.465	23.9694
d47	Oral siphon	contracted	855.755	21.8846
d47	Oral siphon	contracted	856.044	24.8569
d47	Oral siphon	contracted	856.333	24.8495
d47	Oral siphon	contracted	856.623	24.8537
d47	Oral siphon	contracted	856.912	22.7186
d47	Oral siphon	contracted	857.201	22.6395
d47	Oral siphon	contracted	857.491	22.3575
d47	Oral siphon	contracted	857.78	21.9362
d47	Oral siphon	contracted	858.069	19.8936
d47	Oral siphon	contracted	858.358	19.5439
d47	Oral siphon	contracted	858.647	18.1322
d47	Oral siphon	contracted	858.935	19.559
d47	Oral siphon	contracted	859.224	19.7158
d47	Oral siphon	contracted	859.513	22.5594
d47	Oral siphon	contracted	859.802	25.9274
d47	Oral siphon	contracted	860.09	27.2637
d47	Oral siphon	contracted	860.379	28.0232
d47	Oral siphon	contracted	860.667	28.6277
d47	Oral siphon	contracted	860.956	30.1883
d47	Oral siphon	contracted	861.244	32.3027
d47	Oral siphon	contracted	861.532	28.9607
d47	Oral siphon	contracted	861.821	27.5782
d47	Oral siphon	contracted	862.109	25.9075
d47	Oral siphon	contracted	862.397	26.1934
d47	Oral siphon	contracted	862.685	25.1784
d47	Oral siphon	contracted	862.973	25.5778
d47	Oral siphon	contracted	863.261	19.8882
d47	Oral siphon	contracted	863.549	21.6462
d47	Oral siphon	contracted	863.836	21.0736
d47	Oral siphon	contracted	864.124	22.2801
d47	Oral siphon	contracted	864.412	20.9982
d47	Oral siphon	contracted	864.699	24.5084
d47	Oral siphon	contracted	864.987	24.4458
d47	Oral siphon	contracted	865.274	27.5078
d47	Oral siphon	contracted	865.562	26.8729
d47	Oral siphon	contracted	865.849	23.4598
d47	Oral siphon	contracted	866.136	20.8419
d47	Oral siphon	contracted	866.424	20.927
d47	Oral siphon	contracted	866.711	20.988
d47	Oral siphon	contracted	866.998	18.0451
d47	Oral siphon	contracted	867.285	19.2336
d47	Oral siphon	contracted	867.572	22.286
d47	Oral siphon	contracted	867.859	25.5741
d47	Oral siphon	contracted	868.146	27.858
d47	Oral siphon	contracted	868.432	29.06
d47	Oral siphon	contracted	868.719	26.3325
d47	Oral siphon	contracted	869.006	28.5292
d47	Oral siphon	contracted	869.292	26.8503
d47	Oral siphon	contracted	869.579	23.1377
d47	Oral siphon	contracted	869.865	20.6438
d47	Oral siphon	contracted	870.152	21.5805
d47	Oral siphon	contracted	870.438	22.175
d47	Oral siphon	contracted	870.724	20.6338
d47	Oral siphon	contracted	871.011	18.2894
d47	Oral siphon	contracted	871.297	16.9186
d47	Oral siphon	contracted	871.583	17.4695
d47	Oral siphon	contracted	871.869	19.3947
d47	Oral siphon	contracted	872.155	16.6863
d47	Aboral siphon	contracted	400.043	2.28542
d47	Aboral siphon	contracted	400.402	1.67932
d47	Aboral siphon	contracted	400.762	1.51263
d47	Aboral siphon	contracted	401.121	1.84386
d47	Aboral siphon	contracted	401.48	3.28481
d47	Aboral siphon	contracted	401.839	4.09602
d47	Aboral siphon	contracted	402.198	3.8662
d47	Aboral siphon	contracted	402.558	3.86436
d47	Aboral siphon	contracted	402.917	4.47445
d47	Aboral siphon	contracted	403.276	3.81476
d47	Aboral siphon	contracted	403.635	4.00501
d47	Aboral siphon	contracted	403.994	2.65207
d47	Aboral siphon	contracted	404.353	1.90595
d47	Aboral siphon	contracted	404.712	2.36459
d47	Aboral siphon	contracted	405.07	2.93209
d47	Aboral siphon	contracted	405.429	1.80844
d47	Aboral siphon	contracted	405.788	2.58846
d47	Aboral siphon	contracted	406.147	3.43478
d47	Aboral siphon	contracted	406.505	3.63234
d47	Aboral siphon	contracted	406.864	3.67986
d47	Aboral siphon	contracted	407.223	3.35611
d47	Aboral siphon	contracted	407.581	2.75411
d47	Aboral siphon	contracted	407.94	3.97074
d47	Aboral siphon	contracted	408.298	2.98636
d47	Aboral siphon	contracted	408.657	2.24003
d47	Aboral siphon	contracted	409.015	2.67136
d47	Aboral siphon	contracted	409.374	2.61468
d47	Aboral siphon	contracted	409.732	1.17394
d47	Aboral siphon	contracted	410.091	0.99053
d47	Aboral siphon	contracted	410.449	0.18144
d47	Aboral siphon	contracted	410.807	0.35619
d47	Aboral siphon	contracted	411.165	0.54182
d47	Aboral siphon	contracted	411.523	0.28196
d47	Aboral siphon	contracted	411.882	-0.01567
d47	Aboral siphon	contracted	412.24	0.94046
d47	Aboral siphon	contracted	412.598	0.73257
d47	Aboral siphon	contracted	412.956	0.8977
d47	Aboral siphon	contracted	413.314	1.23593
d47	Aboral siphon	contracted	413.672	1.21637
d47	Aboral siphon	contracted	414.03	1.17609
d47	Aboral siphon	contracted	414.388	1.27631
d47	Aboral siphon	contracted	414.745	0.77993
d47	Aboral siphon	contracted	415.103	1.78675
d47	Aboral siphon	contracted	415.461	2.03063
d47	Aboral siphon	contracted	415.819	2.35222
d47	Aboral siphon	contracted	416.176	1.53741
d47	Aboral siphon	contracted	416.534	1.52652
d47	Aboral siphon	contracted	416.892	2.20256
d47	Aboral siphon	contracted	417.249	2.42772
d47	Aboral siphon	contracted	417.607	1.71578
d47	Aboral siphon	contracted	417.964	0.92169
d47	Aboral siphon	contracted	418.322	0.25692
d47	Aboral siphon	contracted	418.679	0.86587
d47	Aboral siphon	contracted	419.036	0.85901
d47	Aboral siphon	contracted	419.394	-0.02771
d47	Aboral siphon	contracted	419.751	0.16569
d47	Aboral siphon	contracted	420.108	0.25895
d47	Aboral siphon	contracted	420.466	1.21566
d47	Aboral siphon	contracted	420.823	1.39949
d47	Aboral siphon	contracted	421.18	0.71713
d47	Aboral siphon	contracted	421.537	0.95901
d47	Aboral siphon	contracted	421.894	0.92011
d47	Aboral siphon	contracted	422.251	1.0073
d47	Aboral siphon	contracted	422.608	0.34485
d47	Aboral siphon	contracted	422.965	0.15029
d47	Aboral siphon	contracted	423.322	0.54257
d47	Aboral siphon	contracted	423.679	0.9492
d47	Aboral siphon	contracted	424.036	1.23469
d47	Aboral siphon	contracted	424.393	1.74385
d47	Aboral siphon	contracted	424.749	1.29426
d47	Aboral siphon	contracted	425.106	1.71848
d47	Aboral siphon	contracted	425.463	1.36636
d47	Aboral siphon	contracted	425.819	1.12582
d47	Aboral siphon	contracted	426.176	1.19545
d47	Aboral siphon	contracted	426.532	1.07462
d47	Aboral siphon	contracted	426.889	1.12335
d47	Aboral siphon	contracted	427.245	1.3632
d47	Aboral siphon	contracted	427.602	1.63541
d47	Aboral siphon	contracted	427.958	1.83414
d47	Aboral siphon	contracted	428.315	1.20075
d47	Aboral siphon	contracted	428.671	1.32591
d47	Aboral siphon	contracted	429.027	1.62613
d47	Aboral siphon	contracted	429.384	1.30189
d47	Aboral siphon	contracted	429.74	1.32439
d47	Aboral siphon	contracted	430.096	1.07107
d47	Aboral siphon	contracted	430.452	1.12729
d47	Aboral siphon	contracted	430.808	1.2917
d47	Aboral siphon	contracted	431.164	1.00432
d47	Aboral siphon	contracted	431.52	0.63071
d47	Aboral siphon	contracted	431.876	0.71702
d47	Aboral siphon	contracted	432.232	0.65686
d47	Aboral siphon	contracted	432.588	0.88196
d47	Aboral siphon	contracted	432.944	0.7604
d47	Aboral siphon	contracted	433.3	1.08634
d47	Aboral siphon	contracted	433.656	1.23435
d47	Aboral siphon	contracted	434.011	0.93459
d47	Aboral siphon	contracted	434.367	0.94222
d47	Aboral siphon	contracted	434.723	0.99647
d47	Aboral siphon	contracted	435.078	1.57092
d47	Aboral siphon	contracted	435.434	1.79118
d47	Aboral siphon	contracted	435.789	1.77111
d47	Aboral siphon	contracted	436.145	1.57007
d47	Aboral siphon	contracted	436.5	1.69256
d47	Aboral siphon	contracted	436.856	1.40153
d47	Aboral siphon	contracted	437.211	1.58656
d47	Aboral siphon	contracted	437.567	1.02472
d47	Aboral siphon	contracted	437.922	0.79368
d47	Aboral siphon	contracted	438.277	0.65112
d47	Aboral siphon	contracted	438.632	0.92447
d47	Aboral siphon	contracted	438.988	1.14013
d47	Aboral siphon	contracted	439.343	1.09901
d47	Aboral siphon	contracted	439.698	1.31503
d47	Aboral siphon	contracted	440.053	1.26989
d47	Aboral siphon	contracted	440.408	1.86214
d47	Aboral siphon	contracted	440.763	1.75854
d47	Aboral siphon	contracted	441.118	1.9237
d47	Aboral siphon	contracted	441.473	1.55202
d47	Aboral siphon	contracted	441.828	1.78924
d47	Aboral siphon	contracted	442.183	1.13348
d47	Aboral siphon	contracted	442.537	1.09951
d47	Aboral siphon	contracted	442.892	0.5548
d47	Aboral siphon	contracted	443.247	0.64468
d47	Aboral siphon	contracted	443.602	0.70388
d47	Aboral siphon	contracted	443.956	0.85245
d47	Aboral siphon	contracted	444.311	0.80956
d47	Aboral siphon	contracted	444.665	0.83507
d47	Aboral siphon	contracted	445.02	0.90247
d47	Aboral siphon	contracted	445.374	1.15318
d47	Aboral siphon	contracted	445.729	1.17534
d47	Aboral siphon	contracted	446.083	1.01388
d47	Aboral siphon	contracted	446.438	1.37216
d47	Aboral siphon	contracted	446.792	1.48865
d47	Aboral siphon	contracted	447.146	1.6169
d47	Aboral siphon	contracted	447.5	1.77271
d47	Aboral siphon	contracted	447.855	1.76818
d47	Aboral siphon	contracted	448.209	2.1168
d47	Aboral siphon	contracted	448.563	1.92085
d47	Aboral siphon	contracted	448.917	1.3313
d47	Aboral siphon	contracted	449.271	1.08315
d47	Aboral siphon	contracted	449.625	1.19189
d47	Aboral siphon	contracted	449.979	0.8038
d47	Aboral siphon	contracted	450.333	0.18954
d47	Aboral siphon	contracted	450.687	-0.29924
d47	Aboral siphon	contracted	451.041	-0.62761
d47	Aboral siphon	contracted	451.394	-0.13105
d47	Aboral siphon	contracted	451.748	0.16648
d47	Aboral siphon	contracted	452.102	0.61837
d47	Aboral siphon	contracted	452.455	0.8354
d47	Aboral siphon	contracted	452.809	0.665
d47	Aboral siphon	contracted	453.163	0.91101
d47	Aboral siphon	contracted	453.516	1.59203
d47	Aboral siphon	contracted	453.87	1.07802
d47	Aboral siphon	contracted	454.223	0.88744
d47	Aboral siphon	contracted	454.577	0.96002
d47	Aboral siphon	contracted	454.93	0.59704
d47	Aboral siphon	contracted	455.283	1.14034
d47	Aboral siphon	contracted	455.637	1.11404
d47	Aboral siphon	contracted	455.99	0.61327
d47	Aboral siphon	contracted	456.343	1.06743
d47	Aboral siphon	contracted	456.696	1.20594
d47	Aboral siphon	contracted	457.05	0.75152
d47	Aboral siphon	contracted	457.403	1.1912
d47	Aboral siphon	contracted	457.756	1.10487
d47	Aboral siphon	contracted	458.109	1.02924
d47	Aboral siphon	contracted	458.462	1.25968
d47	Aboral siphon	contracted	458.815	1.06932
d47	Aboral siphon	contracted	459.168	0.90639
d47	Aboral siphon	contracted	459.521	0.80567
d47	Aboral siphon	contracted	459.873	1.17382
d47	Aboral siphon	contracted	460.226	0.91035
d47	Aboral siphon	contracted	460.579	0.89685
d47	Aboral siphon	contracted	460.932	0.84387
d47	Aboral siphon	contracted	461.284	1.04591
d47	Aboral siphon	contracted	461.637	1.04779
d47	Aboral siphon	contracted	461.99	1.21422
d47	Aboral siphon	contracted	462.342	1.038
d47	Aboral siphon	contracted	462.695	1.40585
d47	Aboral siphon	contracted	463.047	1.70235
d47	Aboral siphon	contracted	463.399	1.5552
d47	Aboral siphon	contracted	463.752	1.42505
d47	Aboral siphon	contracted	464.104	1.53388
d47	Aboral siphon	contracted	464.457	1.16823
d47	Aboral siphon	contracted	464.809	0.83341
d47	Aboral siphon	contracted	465.161	0.669
d47	Aboral siphon	contracted	465.513	0.30585
d47	Aboral siphon	contracted	465.865	0.53008
d47	Aboral siphon	contracted	466.217	0.34378
d47	Aboral siphon	contracted	466.569	0.43087
d47	Aboral siphon	contracted	466.921	0.81583
d47	Aboral siphon	contracted	467.273	0.70742
d47	Aboral siphon	contracted	467.625	0.73423
d47	Aboral siphon	contracted	467.977	1.14367
d47	Aboral siphon	contracted	468.329	1.1206
d47	Aboral siphon	contracted	468.681	1.2247
d47	Aboral siphon	contracted	469.033	1.04714
d47	Aboral siphon	contracted	469.384	1.16944
d47	Aboral siphon	contracted	469.736	1.28322
d47	Aboral siphon	contracted	470.088	1.16268
d47	Aboral siphon	contracted	470.439	0.80131
d47	Aboral siphon	contracted	470.791	0.77757
d47	Aboral siphon	contracted	471.142	0.92069
d47	Aboral siphon	contracted	471.494	1.02546
d47	Aboral siphon	contracted	471.845	0.80319
d47	Aboral siphon	contracted	472.197	0.80032
d47	Aboral siphon	contracted	472.548	0.82376
d47	Aboral siphon	contracted	472.899	0.87839
d47	Aboral siphon	contracted	473.251	0.77148
d47	Aboral siphon	contracted	473.602	0.62348
d47	Aboral siphon	contracted	473.953	0.58805
d47	Aboral siphon	contracted	474.304	0.65488
d47	Aboral siphon	contracted	474.655	0.66898
d47	Aboral siphon	contracted	475.006	0.84668
d47	Aboral siphon	contracted	475.358	0.75408
d47	Aboral siphon	contracted	475.708	0.67953
d47	Aboral siphon	contracted	476.059	0.6494
d47	Aboral siphon	contracted	476.41	0.53076
d47	Aboral siphon	contracted	476.761	0.37845
d47	Aboral siphon	contracted	477.112	0.32805
d47	Aboral siphon	contracted	477.463	0.30556
d47	Aboral siphon	contracted	477.814	0.38031
d47	Aboral siphon	contracted	478.164	0.51085
d47	Aboral siphon	contracted	478.515	0.63265
d47	Aboral siphon	contracted	478.865	0.58948
d47	Aboral siphon	contracted	479.216	0.69347
d47	Aboral siphon	contracted	479.567	0.49311
d47	Aboral siphon	contracted	479.917	0.23167
d47	Aboral siphon	contracted	480.268	0.25545
d47	Aboral siphon	contracted	480.618	0.25276
d47	Aboral siphon	contracted	480.968	0.21611
d47	Aboral siphon	contracted	481.319	0.37133
d47	Aboral siphon	contracted	481.669	0.35987
d47	Aboral siphon	contracted	482.019	0.56802
d47	Aboral siphon	contracted	482.369	0.79363
d47	Aboral siphon	contracted	482.719	0.78019
d47	Aboral siphon	contracted	483.07	0.85351
d47	Aboral siphon	contracted	483.42	0.86747
d47	Aboral siphon	contracted	483.77	0.79821
d47	Aboral siphon	contracted	484.12	0.74407
d47	Aboral siphon	contracted	484.47	0.74378
d47	Aboral siphon	contracted	484.82	0.69142
d47	Aboral siphon	contracted	485.169	0.59069
d47	Aboral siphon	contracted	485.519	0.50429
d47	Aboral siphon	contracted	485.869	0.45491
d47	Aboral siphon	contracted	486.219	0.38972
d47	Aboral siphon	contracted	486.568	0.49341
d47	Aboral siphon	contracted	486.918	0.56917
d47	Aboral siphon	contracted	487.268	0.57087
d47	Aboral siphon	contracted	487.617	0.77935
d47	Aboral siphon	contracted	487.967	0.81021
d47	Aboral siphon	contracted	488.316	0.85607
d47	Aboral siphon	contracted	488.666	0.95045
d47	Aboral siphon	contracted	489.015	0.88222
d47	Aboral siphon	contracted	489.364	0.90455
d47	Aboral siphon	contracted	489.714	0.90737
d47	Aboral siphon	contracted	490.063	0.72187
d47	Aboral siphon	contracted	490.412	0.45901
d47	Aboral siphon	contracted	490.761	0.4609
d47	Aboral siphon	contracted	491.111	0.43189
d47	Aboral siphon	contracted	491.46	0.43683
d47	Aboral siphon	contracted	491.809	0.33563
d47	Aboral siphon	contracted	492.158	0.31165
d47	Aboral siphon	contracted	492.507	0.41159
d47	Aboral siphon	contracted	492.856	0.6651
d47	Aboral siphon	contracted	493.205	0.69419
d47	Aboral siphon	contracted	493.553	0.64759
d47	Aboral siphon	contracted	493.902	0.54202
d47	Aboral siphon	contracted	494.251	0.57451
d47	Aboral siphon	contracted	494.6	0.57207
d47	Aboral siphon	contracted	494.948	0.38212
d47	Aboral siphon	contracted	495.297	0.23659
d47	Aboral siphon	contracted	495.646	0.05566
d47	Aboral siphon	contracted	495.994	0.08911
d47	Aboral siphon	contracted	496.343	0.16584
d47	Aboral siphon	contracted	496.691	0.09539
d47	Aboral siphon	contracted	497.04	0.05532
d47	Aboral siphon	contracted	497.388	0.18095
d47	Aboral siphon	contracted	497.736	0.29188
d47	Aboral siphon	contracted	498.085	0.36698
d47	Aboral siphon	contracted	498.433	0.38923
d47	Aboral siphon	contracted	498.781	0.48679
d47	Aboral siphon	contracted	499.129	0.49263
d47	Aboral siphon	contracted	499.477	0.53543
d47	Aboral siphon	contracted	499.825	0.5664
d47	Aboral siphon	contracted	500.174	0.50917
d47	Aboral siphon	contracted	500.522	0.50615
d47	Aboral siphon	contracted	500.869	0.6195
d47	Aboral siphon	contracted	501.217	0.546
d47	Aboral siphon	contracted	501.565	0.58854
d47	Aboral siphon	contracted	501.913	0.57223
d47	Aboral siphon	contracted	502.261	0.43537
d47	Aboral siphon	contracted	502.609	0.42645
d47	Aboral siphon	contracted	502.956	0.55843
d47	Aboral siphon	contracted	503.304	0.42412
d47	Aboral siphon	contracted	503.652	0.29199
d47	Aboral siphon	contracted	503.999	0.19682
d47	Aboral siphon	contracted	504.347	0.12371
d47	Aboral siphon	contracted	504.694	0.25408
d47	Aboral siphon	contracted	505.042	0.27901
d47	Aboral siphon	contracted	505.389	0.19766
d47	Aboral siphon	contracted	505.736	0.16479
d47	Aboral siphon	contracted	506.084	0.19624
d47	Aboral siphon	contracted	506.431	0.29811
d47	Aboral siphon	contracted	506.778	0.35502
d47	Aboral siphon	contracted	507.125	0.25096
d47	Aboral siphon	contracted	507.473	0.24785
d47	Aboral siphon	contracted	507.82	0.20936
d47	Aboral siphon	contracted	508.167	0.24033
d47	Aboral siphon	contracted	508.514	0.35128
d47	Aboral siphon	contracted	508.861	0.23286
d47	Aboral siphon	contracted	509.208	0.25108
d47	Aboral siphon	contracted	509.554	0.36868
d47	Aboral siphon	contracted	509.901	0.34312
d47	Aboral siphon	contracted	510.248	0.37765
d47	Aboral siphon	contracted	510.595	0.3884
d47	Aboral siphon	contracted	510.942	0.38596
d47	Aboral siphon	contracted	511.288	0.34231
d47	Aboral siphon	contracted	511.635	0.35842
d47	Aboral siphon	contracted	511.981	0.25764
d47	Aboral siphon	contracted	512.328	0.24051
d47	Aboral siphon	contracted	512.674	0.1811
d47	Aboral siphon	contracted	513.021	0.14198
d47	Aboral siphon	contracted	513.367	0.11356
d47	Aboral siphon	contracted	513.714	0.2744
d47	Aboral siphon	contracted	514.06	0.29446
d47	Aboral siphon	contracted	514.406	0.32013
d47	Aboral siphon	contracted	514.753	0.36117
d47	Aboral siphon	contracted	515.099	0.35895
d47	Aboral siphon	contracted	515.445	0.39245
d47	Aboral siphon	contracted	515.791	0.307
d47	Aboral siphon	contracted	516.137	0.24936
d47	Aboral siphon	contracted	516.483	0.15009
d47	Aboral siphon	contracted	516.829	0.20218
d47	Aboral siphon	contracted	517.175	0.21848
d47	Aboral siphon	contracted	517.521	0.30754
d47	Aboral siphon	contracted	517.867	0.28801
d47	Aboral siphon	contracted	518.212	0.2892
d47	Aboral siphon	contracted	518.558	0.39723
d47	Aboral siphon	contracted	518.904	0.46669
d47	Aboral siphon	contracted	519.25	0.4394
d47	Aboral siphon	contracted	519.595	0.40541
d47	Aboral siphon	contracted	519.941	0.31159
d47	Aboral siphon	contracted	520.286	0.32114
d47	Aboral siphon	contracted	520.632	0.3953
d47	Aboral siphon	contracted	520.977	0.28461
d47	Aboral siphon	contracted	521.323	0.30179
d47	Aboral siphon	contracted	521.668	0.30606
d47	Aboral siphon	contracted	522.013	0.3711
d47	Aboral siphon	contracted	522.359	0.43612
d47	Aboral siphon	contracted	522.704	0.40495
d47	Aboral siphon	contracted	523.049	0.30937
d47	Aboral siphon	contracted	523.394	0.36377
d47	Aboral siphon	contracted	523.739	0.3371
d47	Aboral siphon	contracted	524.084	0.32209
d47	Aboral siphon	contracted	524.429	0.31505
d47	Aboral siphon	contracted	524.774	0.31302
d47	Aboral siphon	contracted	525.119	0.3978
d47	Aboral siphon	contracted	525.464	0.44954
d47	Aboral siphon	contracted	525.809	0.41763
d47	Aboral siphon	contracted	526.154	0.40481
d47	Aboral siphon	contracted	526.499	0.37212
d47	Aboral siphon	contracted	526.843	0.29873
d47	Aboral siphon	contracted	527.188	0.18198
d47	Aboral siphon	contracted	527.533	0.14252
d47	Aboral siphon	contracted	527.877	0.19706
d47	Aboral siphon	contracted	528.222	0.13927
d47	Aboral siphon	contracted	528.566	0.17256
d47	Aboral siphon	contracted	528.911	0.29698
d47	Aboral siphon	contracted	529.255	0.30136
d47	Aboral siphon	contracted	529.599	0.35681
d47	Aboral siphon	contracted	529.944	0.379
d47	Aboral siphon	contracted	530.288	0.31104
d47	Aboral siphon	contracted	530.632	0.42007
d47	Aboral siphon	contracted	530.976	0.4305
d47	Aboral siphon	contracted	531.32	0.34305
d47	Aboral siphon	contracted	531.664	0.39201
d47	Aboral siphon	contracted	532.008	0.38428
d47	Aboral siphon	contracted	532.352	0.34306
d47	Aboral siphon	contracted	532.696	0.40298
d47	Aboral siphon	contracted	533.04	0.35825
d47	Aboral siphon	contracted	533.384	0.24455
d47	Aboral siphon	contracted	533.728	0.23861
d47	Aboral siphon	contracted	534.072	0.20575
d47	Aboral siphon	contracted	534.416	0.24118
d47	Aboral siphon	contracted	534.759	0.28531
d47	Aboral siphon	contracted	535.103	0.25954
d47	Aboral siphon	contracted	535.446	0.24871
d47	Aboral siphon	contracted	535.79	0.25166
d47	Aboral siphon	contracted	536.133	0.23098
d47	Aboral siphon	contracted	536.477	0.24183
d47	Aboral siphon	contracted	536.82	0.26638
d47	Aboral siphon	contracted	537.164	0.15503
d47	Aboral siphon	contracted	537.507	0.11936
d47	Aboral siphon	contracted	537.85	0.06835
d47	Aboral siphon	contracted	538.194	0.17385
d47	Aboral siphon	contracted	538.537	0.24182
d47	Aboral siphon	contracted	538.88	0.21445
d47	Aboral siphon	contracted	539.223	0.12135
d47	Aboral siphon	contracted	539.566	0.23543
d47	Aboral siphon	contracted	539.909	0.26313
d47	Aboral siphon	contracted	540.252	0.3925
d47	Aboral siphon	contracted	540.595	0.40196
d47	Aboral siphon	contracted	540.938	0.43333
d47	Aboral siphon	contracted	541.281	0.44388
d47	Aboral siphon	contracted	541.624	0.5023
d47	Aboral siphon	contracted	541.966	0.40134
d47	Aboral siphon	contracted	542.309	0.40839
d47	Aboral siphon	contracted	542.652	0.34223
d47	Aboral siphon	contracted	542.994	0.23836
d47	Aboral siphon	contracted	543.337	0.10552
d47	Aboral siphon	contracted	543.679	0.01761
d47	Aboral siphon	contracted	544.022	0.07243
d47	Aboral siphon	contracted	544.364	0.07666
d47	Aboral siphon	contracted	544.707	0.11953
d47	Aboral siphon	contracted	545.049	0.09874
d47	Aboral siphon	contracted	545.391	0.11704
d47	Aboral siphon	contracted	545.734	0.17685
d47	Aboral siphon	contracted	546.076	0.31243
d47	Aboral siphon	contracted	546.418	0.21186
d47	Aboral siphon	contracted	546.76	0.25946
d47	Aboral siphon	contracted	547.102	0.24312
d47	Aboral siphon	contracted	547.444	0.22045
d47	Aboral siphon	contracted	547.786	0.29761
d47	Aboral siphon	contracted	548.128	0.27849
d47	Aboral siphon	contracted	548.47	0.22691
d47	Aboral siphon	contracted	548.812	0.25904
d47	Aboral siphon	contracted	549.154	0.3318
d47	Aboral siphon	contracted	549.495	0.24593
d47	Aboral siphon	contracted	549.837	0.28535
d47	Aboral siphon	contracted	550.179	0.28258
d47	Aboral siphon	contracted	550.52	0.34126
d47	Aboral siphon	contracted	550.862	0.40642
d47	Aboral siphon	contracted	551.203	0.40758
d47	Aboral siphon	contracted	551.545	0.3173
d47	Aboral siphon	contracted	551.886	0.38545
d47	Aboral siphon	contracted	552.228	0.38435
d47	Aboral siphon	contracted	552.569	0.30895
d47	Aboral siphon	contracted	552.91	0.27306
d47	Aboral siphon	contracted	553.252	0.2002
d47	Aboral siphon	contracted	553.593	0.2176
d47	Aboral siphon	contracted	553.934	0.18693
d47	Aboral siphon	contracted	554.275	0.13015
d47	Aboral siphon	contracted	554.616	0.16994
d47	Aboral siphon	contracted	554.957	0.25726
d47	Aboral siphon	contracted	555.298	0.21695
d47	Aboral siphon	contracted	555.639	0.21866
d47	Aboral siphon	contracted	555.98	0.18673
d47	Aboral siphon	contracted	556.321	0.20887
d47	Aboral siphon	contracted	556.662	0.23392
d47	Aboral siphon	contracted	557.002	0.16285
d47	Aboral siphon	contracted	557.343	0.12548
d47	Aboral siphon	contracted	557.684	0.11962
d47	Aboral siphon	contracted	558.024	0.07601
d47	Aboral siphon	contracted	558.365	0.12421
d47	Aboral siphon	contracted	558.705	0.1379
d47	Aboral siphon	contracted	559.046	0.14761
d47	Aboral siphon	contracted	559.386	0.14279
d47	Aboral siphon	contracted	559.727	0.12121
d47	Aboral siphon	contracted	560.067	0.12298
d47	Aboral siphon	contracted	560.407	0.21542
d47	Aboral siphon	contracted	560.748	0.17358
d47	Aboral siphon	contracted	561.088	0.18139
d47	Aboral siphon	contracted	561.428	0.20788
d47	Aboral siphon	contracted	561.768	0.21815
d47	Aboral siphon	contracted	562.108	0.24874
d47	Aboral siphon	contracted	562.448	0.28247
d47	Aboral siphon	contracted	562.788	0.19941
d47	Aboral siphon	contracted	563.128	0.18736
d47	Aboral siphon	contracted	563.468	0.21235
d47	Aboral siphon	contracted	563.808	0.20458
d47	Aboral siphon	contracted	564.148	0.22139
d47	Aboral siphon	contracted	564.487	0.2252
d47	Aboral siphon	contracted	564.827	0.23401
d47	Aboral siphon	contracted	565.167	0.31716
d47	Aboral siphon	contracted	565.506	0.29664
d47	Aboral siphon	contracted	565.846	0.27201
d47	Aboral siphon	contracted	566.185	0.28264
d47	Aboral siphon	contracted	566.525	0.2156
d47	Aboral siphon	contracted	566.864	0.18792
d47	Aboral siphon	contracted	567.204	0.23488
d47	Aboral siphon	contracted	567.543	0.21469
d47	Aboral siphon	contracted	567.882	0.27735
d47	Aboral siphon	contracted	568.222	0.28417
d47	Aboral siphon	contracted	568.561	0.23993
d47	Aboral siphon	contracted	568.9	0.20139
d47	Aboral siphon	contracted	569.239	0.21252
d47	Aboral siphon	contracted	569.578	0.18253
d47	Aboral siphon	contracted	569.917	0.117
d47	Aboral siphon	contracted	570.256	0.04405
d47	Aboral siphon	contracted	570.595	-0.02278
d47	Aboral siphon	contracted	570.934	-0.01739
d47	Aboral siphon	contracted	571.273	-0.01808
d47	Aboral siphon	contracted	571.611	-0.05855
d47	Aboral siphon	contracted	571.95	-0.11878
d47	Aboral siphon	contracted	572.289	-0.07752
d47	Aboral siphon	contracted	572.627	-0.00154
d47	Aboral siphon	contracted	572.966	0.07262
d47	Aboral siphon	contracted	573.305	0.13847
d47	Aboral siphon	contracted	573.643	0.22727
d47	Aboral siphon	contracted	573.982	0.27111
d47	Aboral siphon	contracted	574.32	0.27511
d47	Aboral siphon	contracted	574.658	0.2586
d47	Aboral siphon	contracted	574.997	0.23474
d47	Aboral siphon	contracted	575.335	0.1946
d47	Aboral siphon	contracted	575.673	0.10314
d47	Aboral siphon	contracted	576.011	0.08344
d47	Aboral siphon	contracted	576.349	0.09463
d47	Aboral siphon	contracted	576.687	0.10679
d47	Aboral siphon	contracted	577.025	0.16146
d47	Aboral siphon	contracted	577.363	0.20984
d47	Aboral siphon	contracted	577.701	0.20348
d47	Aboral siphon	contracted	578.039	0.2336
d47	Aboral siphon	contracted	578.377	0.24766
d47	Aboral siphon	contracted	578.715	0.17455
d47	Aboral siphon	contracted	579.053	0.26117
d47	Aboral siphon	contracted	579.39	0.29331
d47	Aboral siphon	contracted	579.728	0.2025
d47	Aboral siphon	contracted	580.066	0.16601
d47	Aboral siphon	contracted	580.403	0.22438
d47	Aboral siphon	contracted	580.741	0.23739
d47	Aboral siphon	contracted	581.078	0.263
d47	Aboral siphon	contracted	581.416	0.18003
d47	Aboral siphon	contracted	581.753	0.14767
d47	Aboral siphon	contracted	582.09	0.20896
d47	Aboral siphon	contracted	582.428	0.29542
d47	Aboral siphon	contracted	582.765	0.20613
d47	Aboral siphon	contracted	583.102	0.22901
d47	Aboral siphon	contracted	583.439	0.18948
d47	Aboral siphon	contracted	583.776	0.26646
d47	Aboral siphon	contracted	584.113	0.2104
d47	Aboral siphon	contracted	584.45	0.16429
d47	Aboral siphon	contracted	584.787	0.08634
d47	Aboral siphon	contracted	585.124	0.0864
d47	Aboral siphon	contracted	585.461	0.06419
d47	Aboral siphon	contracted	585.798	0.14888
d47	Aboral siphon	contracted	586.134	0.10261
d47	Aboral siphon	contracted	586.471	0.13855
d47	Aboral siphon	contracted	586.808	0.203
d47	Aboral siphon	contracted	587.144	0.26359
d47	Aboral siphon	contracted	587.481	0.28271
d47	Aboral siphon	contracted	587.818	0.26661
d47	Aboral siphon	contracted	588.154	0.1689
d47	Aboral siphon	contracted	588.49	0.15766
d47	Aboral siphon	contracted	588.827	0.10005
d47	Aboral siphon	contracted	589.163	0.04249
d47	Aboral siphon	contracted	589.499	0.02454
d47	Aboral siphon	contracted	589.836	0.08976
d47	Aboral siphon	contracted	590.172	0.12148
d47	Aboral siphon	contracted	590.508	0.3036
d47	Aboral siphon	contracted	590.844	0.31853
[truncated: 6,701 more rows]
