# Supplementary material for: Insights into unique anatomical structures of the ascidian Halocynthia papillosa obtained by multimodal imaging
Source: Commun Biol. 2026 Apr 22;9:557. doi: 10.1038/s42003-026-10102-5 (PMC13099978; doi:10.1038/s42003-026-10102-5)
Supplement: Supplementary file 3 — Supplementary Data 2 [file 42003_2026_10102_MOESM3_ESM.xlsx]

## Sheet: Supp_table_2
Spectral intensity maxima in contracted and relaxed state of Halocynthia papillosa, measured on the red and light side of the tunic
animal_id	Body center red side_contracted	Body center light side_contracted	Body center red side_relaxed	Body center light side_relaxed
d21	47979.6	27374.8	13171.9	4501.58
d27	54016.4	18451.1	11955.9	10340.6
d19	49767	15719.8	23371	6098.58
d64	54393.4	21605.1	10642.3	8960.66
d78	48957.1	31799.5	21462.6	9128.37
d59	59403.7	58936.6	22707.1	11865.8
d61	59055.1	34354.2	18086.9	4152
d68	49941.2	36129.4	13251.4	14981.6
d70	39682.7	39456.4	40153	13985
d69	56776.3	42056.4	16406.5	18288.7
d67	54992.2	43381.3	20227.5	17979.7
d104	37603.8	41332.3	15932.1	11365.7
